# Supplementary material for: The gastrointestinal nematode Trichostrongylus colubriformis down-regulates immune gene expression in migratory cells in afferent lymph
Source: BMC Immunol. 2010 Oct 17;11:51. doi: 10.1186/1471-2172-11-51 (PMC2970587; doi:10.1186/1471-2172-11-51)
Supplement: Additional file 3 — Changes in immune gene expression during the Challenge infection are tabulated. The data set is described: a Genes associated with Immune Function in the Ingenuity Pathways Knowledge Base where at least one comparison has a P value < 0.05 (shown in bold type). Differential expression of genes in pooled samples PI_C1, PI_C2, PI_C3, C1_C2, C1_C3, C2_C3 are shown. Down-regulated genes with more than a 1.3-fold decrease (-1.3) and a P value < 0.05 are highlighted green. Up-regulated genes with > 1.3-fold increase and a P value < 0.05 are highlighted red. Genes where the change is less than a 1.3-fold decrease or increase and with a P value < 0.05 are highlighted grey. [file 1471-2172-11-51-S3.XLS]

## Sheet: II Function
TABLE 2 Changes in Immune gene expression during immunising infections
Gene Symbol	Gene	RefSeq	BLAST E Value		Differential expression (fold change)a							Time courseb
					PI_I1	PI_I2	PI_I3	I1_I2	I1_I3	I2_I3		PI	I1	I2	I3			gene	PI	I1	I2	I3
A2M	alpha-2-macroglobulin	NM_000014	1x10-175		1.045	-1.5963	-1.61998	-1.66813	-1.69288	-1.01483		1	1.045	0.626448	0.617292			A2M	1	1.045	0.626448	0.617292
ACVRL1	activin A receptor type II-like 1	NM_001077401	2x10-29		1.05116	-1.36937	-1.19628	-1.43943	-1.25748	1.14469		1	1.05116	0.730262	0.835923			ACVRL1	1	1.05116	0.730262	0.835923
ALB	albumin	NM_000477	6x10-78		1.00878	-1.45511	-1.26826	-1.46788	-1.2794	1.14732		1	1.00878	0.687236	0.78848			ALB	1	1.00878	0.687236	0.78848
AMBP	alpha-1-microglobulin/bikunin precursor	NM_001633	1x10-82		-1.15192	-1.64431	-1.73892	-1.42745	-1.50959	-1.05754		1	0.868116	0.608159	0.575068			AMBP	1	0.868116	0.608159	0.575068
AMBP	alpha-1-microglobulin/bikunin precursor	NM_001633	2x10-47		-1.15837	1.05278	-1.01858	1.2195	1.13723	-1.07234		1	0.863283	1.05278	0.981754			AMBP	1	0.863283	1.05278	0.981754
AMBP	alpha-1-microglobulin/bikunin precursor	NM_001633	2x10-77		-1.08458	-1.15061	-1.25921	-1.06088	-1.16101	-1.09438		1	0.922019	0.869104	0.79415			AMBP	1	0.922019	0.869104	0.79415
AP3D1	adaptor-related protein complex 3, delta 1 subunit	NM_001077523	1x10-122		-1.04535	-1.29643	-1.40913	-1.24018	-1.348	-1.08693		1	0.956613	0.771348	0.709655			AP3D1	1	0.956613	0.771348	0.709655
APOH	apolipoprotein H	NM_000042	1x10-98		-1.2392	-1.53207	-1.63053	-1.23633	-1.31579	-1.06427		1	0.80697	0.652714	0.613297			APOH	1	0.80697	0.652714	0.613297
ARID1A	AT rich interactive domain 1A (SWI-like)	NM_006015	1x10-146		1.18834	1.05646	-1.22164	-1.12484	-1.45172	-1.2906		1	1.18834	1.05646	0.818574			ARID1A	1	1.18834	1.05646	0.818574
ATP2C1	ATPase, Ca++ transporting, type 2C, member 1	NM_014382	1x10-122		1.07384	-1.23068	-1.21732	-1.32156	-1.30721	1.01098		1	1.07384	0.812556	0.821476			ATP2C1	1	1.07384	0.812556	0.821476
B2M	beta-2-microglobulin	NM_004048	7x10-23		1.04917	-1.31424	-1.03539	-1.37886	-1.0863	1.26932		1	1.04917	0.760893	0.96582			B2M	1	1.04917	0.760893	0.96582
B2M	beta-2-microglobulin	NM_004048	9x10-39		1.05169	-1.09784	-1.09358	-1.15459	-1.1501	1.0039		1	1.05169	0.910876	0.91443			B2M	1	1.05169	0.910876	0.91443
B2M	beta-2-microglobulin	NM_004048	2x10-36		1.16191	-1.10916	-1.00292	-1.28875	-1.16531	1.10593		1	1.16191	0.90158	0.997084			B2M	1	1.16191	0.90158	0.997084
BCR	breakpoint cluster region	NM_004327	1x10-39		-1.42523	-1.39037	-1.34721	1.02508	1.05792	1.03204		1	0.701639	0.719233	0.742277			BCR	1	0.701639	0.719233	0.742277
BLK	B lymphoid tyrosine kinase	NM_001715	5x10-73		-1.14912	-1.46315	-1.49764	-1.27328	-1.3033	-1.02358		1	0.87023	0.683457	0.667715			BLK	1	0.87023	0.683457	0.667715
C1QB	complement component 1, q subcomponent, B chain	NM_000491	1x10-89		-1.04366	1.27391	1.23617	1.32953	1.29014	-1.03053		1	0.958165	1.27391	1.23617			C1QB	1	0.958165	1.27391	1.23617
CASP4	caspase 4, apoptosis-related cysteine peptidase	NM_033306	5x10-67		1.19699	-1.48863	-1.24185	-1.78188	-1.48649	1.19872		1	1.19699	0.671758	0.80525			CASP4	1	1.19699	0.671758	0.80525
CAT	catalase	NM_001752	3x10-19		1.17567	-1.18128	-1.05632	-1.38879	-1.24187	1.1183		1	1.17567	0.846541	0.946686			CAT	1	1.17567	0.846541	0.946686
CCL16	chemokine (C-C motif) ligand 16	NM_004590	3x10-68		-1.07722	-1.00074	-1.02969	1.07642	1.04615	-1.02893		1	0.928319	0.999262	0.971162			CCL16	1	0.928319	0.999262	0.971162
CCL16	chemokine (C-C motif) ligand 16	XM_868834	2x10-19		1.08879	-1.23402	-1.3896	-1.34358	-1.51298	-1.12608		1	1.08879	0.81036	0.719631			CCL16	1	1.08879	0.81036	0.719631
CCL16	chemokine (C-C motif) ligand 16	XM_868834	2x10-19		-1.04645	1.17889	1.17044	1.23365	1.2248	-1.00722		1	0.955611	1.17889	1.17044			CCL16	1	0.955611	1.17889	1.17044
CD180	CD180 molecule	NM_005582	0		1.26259	-1.10819	1.0228	-1.39918	-1.23444	1.13346		1	1.26259	0.902373	1.0228			CD180	1	1.26259	0.902373	1.0228
CD247	CD247 molecule (CD247)	NM_000734	3x10-52		-1.07462	-1.5011	-1.17614	-1.39687	-1.09447	1.27629		1	0.930563	0.666178	0.850238			CD247	1	0.930563	0.666178	0.850238
CD3G	CD3g molecule, gamma (CD3-TCR complex)	NM_000073	2x10-85		1.30769	-1.05826	-1.00514	-1.38389	-1.31441	1.05285		1	1.30769	0.944944	0.994887			CD3G	1	1.30769	0.944944	0.994887
CD47	CD47 molecule (CD47)	NM_198793	1x10-58		-1.25228	-1.33459	-1.77236	-1.06574	-1.41531	-1.32801		1	0.798546	0.749291	0.56422			CD47	1	0.798546	0.749291	0.56422
CD48	CD48 molecule	NM_001046002	0		1.0834	-1.13571	-1.05339	-1.23043	-1.14124	1.07815		1	1.0834	0.880503	0.949314			CD48	1	1.0834	0.880503	0.949314
CD48	CD48 molecule	NM_001046002	0		1.15051	-1.18081	-1.03774	-1.35853	-1.19393	1.13787		1	1.15051	0.846874	0.96363			CD48	1	1.15051	0.846874	0.96363
CD79A	CD79a molecule, immunoglobulin-associated alpha	NM_001783	3x10-77		-1.43521	-1.13897	-1.33266	1.2601	1.07695	-1.17006		1	0.696761	0.877987	0.750377			CD79A	1	0.696761	0.877987	0.750377
CD81	CD81 molecule	NM_004356	1x10-137		1.05877	-1.1628	-1.30499	-1.23114	-1.38169	-1.12228		1	1.05877	0.859991	0.766289			CD81	1	1.05877	0.859991	0.766289
CDO1	cysteine dioxygenase, type I	NM_001801	0		1.19035	-1.86259	-1.38009	-2.21713	-1.64279	1.34961		1	1.19035	0.536887	0.72459			CDO1	1	1.19035	0.536887	0.72459
CNIH	cornichon homolog	NM_005776	0		1.26119	-1.14022	1.07085	-1.43803	-1.17774	1.221		1	1.26119	0.877027	1.07085			CNIH	1	1.26119	0.877027	1.07085
CRP	C-reactive protein, pentraxin-related	NM_001144097	1x10-122		-1.25446	-1.30288	-1.84158	-1.03859	-1.46802	-1.41347		1	0.797153	0.767532	0.543012			CRP	1	0.797153	0.767532	0.543012
CXCR3	chemokine (C-X-C motif) receptor 3	NM_001504	1x10-123		-1.0587	1.26116	1.28632	1.33519	1.36183	1.01995		1	0.944556	1.26116	1.28632			CXCR3	1	0.944556	1.26116	1.28632
CYFIP2	cytoplasmic FMR1 interacting protein 2	NM_001037333	1x10-110		-1.04014	-1.36498	-1.16236	-1.31231	-1.11751	1.17432		1	0.961413	0.732611	0.860316			CYFIP2	1	0.961413	0.732611	0.860316
DCN	decorin	NM_001920	0		1.15065	-1.32938	-1.14076	-1.52965	-1.31261	1.16535		1	1.15065	0.752228	0.876609			DCN	1	1.15065	0.752228	0.876609
DDR1	discoidin domain receptor family, member 1	NM_013993	7x10-66		1.21823	-1.14271	-1.02092	-1.39209	-1.24371	1.1193		1	1.21823	0.875109	0.979511			DDR1	1	1.21823	0.875109	0.979511
DDX3X	DEAD (Asp-Glu-Ala-Asp) box polypeptide 3, X-linked	NM_001356	0		-1.02573	-1.65166	-1.52855	-1.61022	-1.4902	1.08054		1	0.974913	0.605451	0.654215			DDX3X	1	0.974913	0.605451	0.654215
DMBT1	deleted in malignant brain tumors 1	NM_017579	7x10-73		-1.32523	-1.18361	1.05318	1.11964	1.39571	1.24656		1	0.754588	0.84487	1.05318			DMBT1	1	0.754588	0.84487	1.05318
DMBT1	deleted in malignant brain tumors 1	NM_017579	2x10-45		1.13447	-1.29247	-1.18962	-1.46626	-1.34959	1.08645		1	1.13447	0.773715	0.840605			DMBT1	1	1.13447	0.773715	0.840605
EFNA1	ephrin-A1	NM_004428	5x10-36		1.0737	1.17863	1.56182	1.09773	1.45461	1.32511		1	1.0737	1.17863	1.56182			EFNA1	1	1.0737	1.17863	1.56182
ELMO1	engulfment and cell motility 1	NM_014800	0		-1.512	-1.20671	-1.12668	1.253	1.34199	1.07103		1	0.661374	0.8287	0.88756			ELMO1	1	0.661374	0.8287	0.88756
F11	coagulation factor XI	NM_000128	7x10-45		1.06117	-1.36338	-1.23571	-1.44679	-1.3113	1.10332		1	1.06117	0.733469	0.809254			F11	1	1.06117	0.733469	0.809254
FASN	fatty acid synthase	NM_004104	1x10-149		1.12053	-1.21949	-1.04438	-1.36648	-1.17027	1.16767		1	1.12053	0.820013	0.957504			FASN	1	1.12053	0.820013	0.957504
FCER2	low-affinity IgE receptor	XM_592551	1x10-140		-1.05108	-1.28373	-1.33567	-1.22134	-1.27076	-1.04046		1	0.951398	0.778981	0.748686			FCER2	1	0.951398	0.778981	0.748686
FCGR3A	Fc fragment of IgG, low affinity IIIa, receptor (CD16a)	NM_000569	5x10-26		-1.34959	-1.17039	-1.14882	1.15312	1.17477	1.01878		1	0.740964	0.854418	0.870461			FCGR3A	1	0.740964	0.854418	0.870461
FGG	fibrinogen gamma chain	NM_021870	1x10-141		1.13034	-1.32941	-1.09684	-1.50267	-1.2398	1.21203		1	1.13034	0.752216	0.91171			FGG	1	1.13034	0.752216	0.91171
FYN	FYN oncogene related to SRC, FGR, YES	NM_153047	1x10-154		1.18033	-1.19739	-1.02408	-1.41331	-1.20876	1.16923		1	1.18033	0.83515	0.976482			FYN	1	1.18033	0.83515	0.976482
GAB2	GRB2-associated binding protein 2	NM_080491	8x10-26		-1.08091	-1.68588	-1.75787	-1.55969	-1.62629	-1.04271		1	0.925149	0.593164	0.56887			GAB2	1	0.925149	0.593164	0.56887
GPX4	glutathione peroxidase 4	NM_002085	5x10-63		-1.11504	-1.32543	-1.20828	-1.18869	-1.08362	1.09696		1	0.896828	0.754469	0.827621			GPX4	1	0.896828	0.754469	0.827621
HLA-DMA	major histocompatibility complex, class II, DM alpha	NM_006120	9x10-23		-1.15946	-1.86664	-1.93616	-1.60993	-1.66988	-1.03724		1	0.862472	0.535721	0.516486			HLA-DMA	1	0.862472	0.535721	0.516486
HLA-DMB	major histocompatibility complex, class II, DM beta	NM_002118	2x10-41		-1.14362	-1.34229	-1.24418	-1.17372	-1.08794	1.07886		1	0.874417	0.744994	0.80374			HLA-DMB	1	0.874417	0.744994	0.80374
HLA-DQB	major histocompatibility complex, class II, DQ beta 1	NM_002123	1x10-172		1.10732	-1.19759	-1.06277	-1.32612	-1.17683	1.12686		1	1.10732	0.835009	0.940939			HLA-DQB	1	1.10732	0.835009	0.940939
HLA-DQB	major histocompatibility complex, class II, DQ beta 1	NM_002123	0		1.16805	-1.14846	-1.03861	-1.34146	-1.21315	1.10576		1	1.16805	0.870729	0.962821			HLA-DQB	1	1.16805	0.870729	0.962821
HLA-DRA	major histocompatibility complex, class II, DR alpha	NM_019111	0		1.11892	-1.24813	-1.02903	-1.39656	-1.1514	1.21292		1	1.11892	0.801198	0.97179			HLA-DRA	1	1.11892	0.801198	0.97179
HLA-DRB1	major histocompatibility complex, class II, DR beta 5	XM_001722127	6x10-36		1.09316	-1.1967	-1.21243	-1.30817	-1.32538	-1.01315		1	1.09316	0.835635	0.824787			HLA-DRB1	1	1.09316	0.835635	0.824787
HPS1	Hermansky-Pudlak syndrome 1	NM_000195	3x10-99		1.28547	1.45103	1.09477	1.12879	-1.1742	-1.32542		1	1.28547	1.45103	1.09477			HPS1	1	1.28547	1.45103	1.09477
HPX	hemopexin	NM_000613	1x10-119		-1.28824	-1.77959	-2.01044	-1.38141	-1.56061	-1.12972		1	0.776252	0.561927	0.497403			HPX	1	0.776252	0.561927	0.497403
HSPA5	heat shock 70kDa protein 5	NM_005347	0		1.14768	-1.16272	-1.10627	-1.33444	-1.26964	1.05103		1	1.14768	0.86005	0.903941			HSPA5	1	1.14768	0.86005	0.903941
IK	IK cytokine, down-regulator of HLA II	NM_006083	2x10-89		1.18528	-1.33375	-1.13538	-1.58086	-1.34575	1.17471		1	1.18528	0.749768	0.880759			IK	1	1.18528	0.749768	0.880759
IL10RA	interleukin 10 receptor, alpha	NM_001558	8x10-38		1.24852	1.34094	1.30768	1.07403	1.04739	-1.02543		1	1.24852	1.34094	1.30768			IL10RA	1	1.24852	1.34094	1.30768
IL10RB	interleukin 10 receptor, beta	NM_000628	1x10-137		1.17902	-1.13894	-1.10153	-1.34283	-1.29873	1.03396		1	1.17902	0.878012	0.907829			IL10RB	1	1.17902	0.878012	0.907829
IL18BP	interleukin 18 binding protein	NM_001039660	3x10-60		1.47256	1.3371	1.62284	-1.10131	1.10206	1.2137		1	1.47256	1.3371	1.62284			IL18BP	1	1.47256	1.3371	1.62284
IL20RA	interleukin 20 receptor, alpha	NM_014432	1x10-26		-1.24165	-1.94105	-1.96163	-1.56328	-1.57985	-1.0106		1	0.805377	0.515185	0.50978			IL20RA	1	0.805377	0.515185	0.50978
IL22RA1	interleukin 22 receptor, alpha 1	NM_021258	2x10-34		1.22767	-1.30004	-1.01123	-1.59601	-1.24145	1.2856		1	1.22767	0.76921	0.988896			IL22RA1	1	1.22767	0.76921	0.988896
ISG20	interferon stimulated exonuclease gene 20kDa	NM_002201	3x10-87		1.19881	1.27491	1.41507	1.06348	1.1804	1.10994		1	1.19881	1.27491	1.41507			ISG20	1	1.19881	1.27491	1.41507
ITGA3	integrin, alpha 3	NM_002204	2x10-72		1.14569	-1.62215	-1.4276	-1.85847	-1.63559	1.13627		1	1.14569	0.616466	0.700474			ITGA3	1	1.14569	0.616466	0.700474
ITGA9	integrin, alpha 9	NM_002207	0		1.18144	-1.21421	-1.09324	-1.43452	-1.29159	1.11066		1	1.18144	0.823578	0.914714			ITGA9	1	1.18144	0.823578	0.914714
ITGAV	integrin, alpha V (vitronectin receptor, alpha)	NM_002210	3x10-34		1.0393	-1.28278	-1.14913	-1.33319	-1.19428	1.11631		1	1.0393	0.779556	0.870225			ITGAV	1	1.0393	0.779556	0.870225
ITGB1	integrin, beta 1 (fibronectin receptor, beta)	NM_002211	4x10-63		1.13996	-1.18644	-1.04455	-1.3525	-1.19075	1.13584		1	1.13996	0.842857	0.95735			ITGB1	1	1.13996	0.842857	0.95735
LBP	lipopolysaccharide binding protein	NM_004139	1x10-109		1.09001	1.18446	1.42411	1.08665	1.30651	1.20233		1	1.09001	1.18446	1.42411			LBP	1	1.09001	1.18446	1.42411
LDLR	low density lipoprotein receptor	NM_000527	8x10-28		-1.074	-1.37887	-1.41297	-1.28386	-1.31562	-1.02473		1	0.931099	0.725233	0.707729			LDLR	1	0.931099	0.725233	0.707729
MARCO	macrophage receptor with collagenous structure	NM_006770	2x10-66		1.04161	-1.35908	-1.21756	-1.41562	-1.26821	1.11623		1	1.04161	0.735794	0.821318			MARCO	1	1.04161	0.735794	0.821318
MSR1	macrophage scavenger receptor 1	NM_138716	1x10-114		1.04388	-1.28896	-1.18815	-1.34552	-1.24028	1.08485		1	1.04388	0.77582	0.841648			MSR1	1	1.04388	0.77582	0.841648
MST1	macrophage stimulating 1	NM_020998	1x10-116		1.30233	1.25072	1.3551	-1.04127	1.04052	1.08346		1	1.30233	1.25072	1.3551			MST1	1	1.30233	1.25072	1.3551
NDFIP1	Nedd4 family interacting protein 1	NM_030571	1x10-140		1.1603	-1.26073	-1.24887	-1.46282	-1.44907	1.00949		1	1.1603	0.793192	0.800723			NDFIP1	1	1.1603	0.793192	0.800723
NINJ2	ninjurin 2	NM_016533	9x10-60		1.28984	-1.08141	1.02766	-1.39486	-1.25512	1.11133		1	1.28984	0.924715	1.02766			NINJ2	1	1.28984	0.924715	1.02766
NR1H2	nuclear receptor subfamily 1, group H, member 2	NM_007121	1x10-50		1.0333	-1.32993	-1.29527	-1.37421	-1.3384	1.02675		1	1.0333	0.751922	0.772038			NR1H2	1	1.0333	0.751922	0.772038
OGT	O-linked N-acetylglucosamine (GlcNAc) transferase	NM_181672	0		1.07872	-1.29535	-1.16289	-1.39732	-1.25443	1.11391		1	1.07872	0.771989	0.859928			OGT	1	1.07872	0.771989	0.859928
PPARD	peroxisome proliferator-activated receptor delta	NM_006238	0		1.25901	1.26785	1.42516	1.00702	1.13197	1.12407		1	1.25901	1.26785	1.42516			PPARD	1	1.25901	1.26785	1.42516
PPIB	peptidylprolyl isomerase B (cyclophilin B)	NM_000942	0		1.05497	-1.27353	-1.13429	-1.34354	-1.19665	1.12275		1	1.05497	0.785218	0.881606			PPIB	1	1.05497	0.785218	0.881606
PSME2	proteasome (prosome, macropain) activator subunit 2	NM_002818	6x10-42		1.09156	-1.49837	-1.53624	-1.63557	-1.6769	-1.02527		1	1.09156	0.667392	0.650941			PSME2	1	1.09156	0.667392	0.650941
PTPRC	protein tyrosine phosphatase, receptor type, C	NM_080922	0		-1.16363	-1.4087	-1.49957	-1.21061	-1.2887	-1.06451		1	0.859378	0.709874	0.666857			PTPRC	1	0.859378	0.709874	0.666857
RABGEF1	RAB guanine nucleotide exchange factor (GEF) 1	NM_014504	1x10-126		-1.02361	-1.51585	-1.34572	-1.48088	-1.31468	1.12642		1	0.976932	0.659696	0.743094			RABGEF1	1	0.976932	0.659696	0.743094
SEMA4D	sema domain, immunoglobulin domain(semaphorin)	NM_006378	3x10-29		1.10878	-1.38843	1.01869	-1.53947	-1.08844	1.41438		1	1.10878	0.720237	1.01869			SEMA4D	1	1.10878	0.720237	1.01869
SERBP1	SERPINE1 mRNA binding protein 1	NM_001018067	8x10-84		1.44337	-1.2258	1.03487	-1.76928	-1.39473	1.26854		1	1.44337	0.815794	1.03487			SERBP1	1	1.44337	0.815794	1.03487
SMAD4	SMAD family member 4	NM_005359	0		-1.21811	1.20024	1.27763	1.46203	1.55629	1.06448		1	0.820942	1.20024	1.27763			SMAD4	1	0.820942	1.20024	1.27763
SOD1	superoxide dismutase	NM_000454	1x10-140		1.2114	-1.16339	-1.18476	-1.40933	-1.43522	-1.01837		1	1.2114	0.859557	0.844054			SOD1	1	1.2114	0.859557	0.844054
SPHK2	sphingosine kinase 2	NM_020126	1x10-116		1.1013	-1.56151	-1.178	-1.71969	-1.29733	1.32556		1	1.1013	0.640405	0.848897			SPHK2	1	1.1013	0.640405	0.848897
SWAP70	SWAP-70 protein	NM_015055	0		-1.31676	-1.42164	-1.26848	-1.07965	1.03806	1.12074		1	0.759442	0.703413	0.788344			SWAP70	1	0.759442	0.703413	0.788344
TCF4	transcription factor 4	NM_003199	1x10-130		-1.21177	-1.35506	-1.19493	-1.11825	1.01409	1.13401		1	0.825241	0.737975	0.836871			TCF4	1	0.825241	0.737975	0.836871
THBS1	thrombospondin 1	NM_003246	0		1.20755	-1.22631	-1.11047	-1.48083	-1.34094	1.10432		1	1.20755	0.815454	0.900522			THBS1	1	1.20755	0.815454	0.900522
TRAF3IP2	TRAF3 interacting protein 2	NM_147686	2x10-41		1.17524	1.19722	1.33305	1.0187	1.13427	1.11346		1	1.17524	1.19722	1.33305			TRAF3IP2	1	1.17524	1.19722	1.33305
TRAF5	TNF receptor-associated factor 5	NM_145759	0		1.02638	-2.21027	-2.43172	-2.26859	-2.49587	-1.10019		1	1.02638	0.452433	0.411232			TRAF5	1	1.02638	0.452433	0.411232
TRAF6	TNF receptor-associated factor 6	NM_004620	1x10-179		1.16822	-1.3441	-1.2102	-1.5702	-1.41378	1.11064		1	1.16822	0.743994	0.826311			TRAF6	1	1.16822	0.743994	0.826311
VAMP7	vesicle-associated membrane protein 7	NM_005638	0		1.18653	-1.20269	-1.05828	-1.42703	-1.25569	1.13645		1	1.18653	0.83147	0.944927			VAMP7	1	1.18653	0.83147	0.944927
VNN1	vanin 1	NM_004666	1x10-120		-1.22418	-1.4923	-1.381	-1.21902	-1.1281	1.08059		1	0.816872	0.670107	0.724113			VNN1	1	0.816872	0.670107	0.724113
VTN	vitronectin	NM_000638	1x10-118		-1.0886	-1.38621	-1.30557	-1.27339	-1.19931	1.06177		1	0.91861	0.721389	0.76595			VTN	1	0.91861	0.721389	0.76595
YARS	tyrosyl-tRNA synthetase	NM_003680	3x10-59		1.07106	1.22247	1.32409	1.14137	1.23624	1.08312		1	1.07106	1.22247	1.32409			YARS	1	1.07106	1.22247	1.32409
YARS	tyrosyl-tRNA synthetase	NM_003680	0		1.28216	1.04869	1.26926	-1.22264	-1.01017	1.21033		1	1.28216	1.04869	1.26926			YARS	1	1.28216	1.04869	1.26926

## Sheet: II pathways
Table 3 Modulation of Canonical pathways during immunising infections
Canonical Pathway			Gene symbol		Differential expression (fold change)c							Time coursed
	Ratioa	P-valueb			PI_I1	PI_I2	PI_I3	I1_I2	I1_I3	I2_I3		PI	I1	I2	I3
IL10 Signaling Pathway			BLVRB		1.09542	1.36078	1.33028	1.24224	1.2144	-1.02293		1	1.09542	1.36078	1.33028
			IL10RA		1.24852	1.34094	1.30768	1.07403	1.04739	-1.02543		1	1.24852	1.34094	1.30768
			IL10RB		1.17902	-1.13894	-1.10153	-1.34283	-1.29873	1.03396		1	1.17902	0.878012	0.907829		STAT3
			LBP		1.09001	1.18446	1.42411	1.08665	1.30651	1.20233		1	1.09001	1.18446	1.42411
			TRAF6		1.16822	-1.3441	-1.2102	-1.5702	-1.41378	1.11064		1	1.16822	0.743994	0.826311
Acute Phase Response Signaling			A2M		1.045	-1.5963	-1.61998	-1.66813	-1.69288	-1.01483		1	1.045	0.626448	0.617292
			ALB		1.00878	-1.45511	-1.26826	-1.46788	-1.2794	1.14732		1	1.00878	0.687236	0.78848
			AMBP		-1.15192	-1.64431	-1.73892	-1.42745	-1.50959	-1.05754		1	0.868116	0.608159	0.575068
			APOH		-1.2392	-1.53207	-1.63053	-1.23633	-1.31579	-1.06427		1	0.80697	0.652714	0.613297
			C4A		1.09861	-1.25461	-1.15734	-1.37833	-1.27147	1.08405		1	1.09861	0.797059	0.864051
			CRP		-1.25446	-1.30288	-1.84158	-1.03859	-1.46802	-1.41347		1	0.797153	0.767532	0.543012
			FGG		1.13034	-1.32941	-1.09684	-1.50267	-1.2398	1.21203		1	1.13034	0.752216	0.91171
			HNRNPK		-1.02836	1.09567	1.46829	1.12674	1.50994	1.34009		1	0.972418	1.09567	1.46829
			HPX		-1.28824	-1.77959	-2.01044	-1.38141	-1.56061	-1.12972		1	0.776252	0.561927	0.497403
			ITIH2		-1.2735	-1.54582	-1.43267	-1.21384	-1.12499	1.07898		1	0.78524	0.646904	0.697996
			ITIH4		1.01125	1.33181	1.17754	1.31699	1.16444	-1.13101		1	1.01125	1.33181	1.17754
			LBP		1.09001	1.18446	1.42411	1.08665	1.30651	1.20233		1	1.09001	1.18446	1.42411
			RBP5		1.33493	1.32677	1.47978	-1.00616	1.1085	1.11533		1	1.33493	1.32677	1.47978
			TCF4		-1.21177	-1.35506	-1.19493	-1.11825	1.01409	1.13401		1	0.825241	0.737975	0.836871
			TRAF6		1.16822	-1.3441	-1.2102	-1.5702	-1.41378	1.11064		1	1.16822	0.743994	0.826311
Caveolar-mediated Endocytosis			ACTG2		1.45461	1.52898	1.17146	1.05113	-1.2417	-1.30519		1	1.45461	1.52898	1.17146
			ALB		1.00878	-1.45511	-1.26826	-1.46788	-1.2794	1.14732		1	1.00878	0.687236	0.78848
			B2M		1.04917	-1.31424	-1.03539	-1.37886	-1.0863	1.26932		1	1.04917	0.760893	0.96582
			CD48		1.15051	-1.18081	-1.03774	-1.35853	-1.19393	1.13787		1	1.15051	0.846874	0.96363
			FYN		1.18033	-1.19739	-1.02408	-1.41331	-1.20876	1.16923		1	1.18033	0.83515	0.976482
			ITGA3		1.14569	-1.62215	-1.4276	-1.85847	-1.63559	1.13627		1	1.14569	0.616466	0.700474
			ITGA9		1.18144	-1.21421	-1.09324	-1.43452	-1.29159	1.11066		1	1.18144	0.823578	0.914714
			ITGAV		1.0393	-1.28278	-1.14913	-1.33319	-1.19428	1.11631		1	1.0393	0.779556	0.870225		check if these are in pathway
			ITGB1		1.13996	-1.18644	-1.04455	-1.3525	-1.19075	1.13584		1	1.13996	0.842857	0.95735
			RAB5C		-1.074	-1.37887	-1.41297	-1.28386	-1.31562	-1.02473		1	0.931099	0.725233	0.707729
			RAB5C		-1.21475	-1.47987	-1.73331	-1.21825	-1.42689	-1.17126		1	0.823216	0.675736	0.57693
Clatherin-mediated Endocytosis			ACTG2		1.01125	1.33181	1.17754	1.31699	1.16444	-1.13101		1	1.01125	1.33181	1.17754
			ARPC2		1.45461	1.52898	1.17146	1.05113	-1.2417	-1.30519		1	1.45461	1.52898	1.17146
			CLTC		-1.03153	-1.37537	-1.19633	-1.33333	-1.15976	1.14966		1	0.969437	0.727079	0.835892
			GAK		1.21358	-1.49801	-1.33761	-1.81796	-1.6233	1.11992		1	1.21358	0.667551	0.7476
			HSPA8		1.08648	1.21825	1.36661	1.12128	1.25783	1.12178		1	1.08648	1.21825	1.36661
			HSPA8		-1.03595	-1.44051	-1.13739	-1.39052	-1.09792	1.2665		1	0.965296	0.694199	0.879204
			HSPA8		1.07944	-1.26969	-1.03558	-1.37056	-1.11785	1.22607		1	1.07944	0.787593	0.965641
			HSPA8		1.17191	-1.18643	1.06009	-1.39039	-1.10548	1.25773		1	1.17191	0.842862	1.06009
			HSPA8		1.1744	-1.25281	-1.00381	-1.4713	-1.17887	1.24806		1	1.1744	0.798205	0.996204
			HSPA8		1.30374	-1.15978	1.11155	-1.51205	-1.1729	1.28915		1	1.30374	0.862232	1.11155
			ITGB1		1.25206	-1.40637	-1.03489	-1.76085	-1.29574	1.35896		1	1.25206	0.711051	0.966289
			LDLR		1.13996	-1.18644	-1.04455	-1.3525	-1.19075	1.13584		1	1.13996	0.842857	0.95735
			RAB5C		-1.074	-1.37887	-1.41297	-1.28386	-1.31562	-1.02473		1	0.931099	0.725233	0.707729
			RAB5C		-1.21475	-1.47987	-1.73331	-1.21825	-1.42689	-1.17126		1	0.823216	0.675736	0.57693
Complement Signaling			C1QB		-1.04366	1.27391	1.23617	1.32953	1.29014	-1.03053		1	0.958165	1.27391	1.23617
			C4A		1.09861	-1.25461	-1.15734	-1.37833	-1.27147	1.08405		1	1.09861	0.797059	0.864051
			C7		-1.19285	-1.29835	-1.37694	-1.08845	-1.15433	-1.06053		1	0.838327	0.770206	0.726249
			CD59		1.26595	-1.07141	1.09195	-1.35635	-1.15935	1.16993		1	1.26595	0.933351	1.09195
IL4 Signaling			B2M		1.04917	-1.31424	-1.03539	-1.37886	-1.0863	1.26932		1	1.04917	0.760893	0.96582
			FCER2		-1.05108	-1.28373	-1.33567	-1.22134	-1.27076	-1.04046		1	0.951398	0.778981	0.748686
			HLA-DMA		-1.15946	-1.86664	-1.93616	-1.60993	-1.66988	-1.03724		1	0.862472	0.535721	0.516486
			HLA-DMB		-1.14362	-1.34229	-1.24418	-1.17372	-1.08794	1.07886		1	0.874417	0.744994	0.80374
			HLA-DQB		1.10732	-1.19759	-1.06277	-1.32612	-1.17683	1.12686		1	1.10732	0.835009	0.940939
			HLA-DQB		1.16805	-1.14846	-1.03861	-1.34146	-1.21315	1.10576		1	1.16805	0.870729	0.962821
			HLA-DRA		1.11892	-1.24813	-1.02903	-1.39656	-1.1514	1.21292		1	1.11892	0.801198	0.97179
			HLA-DRB1		1.09316	-1.1967	-1.21243	-1.30817	-1.32538	-1.01315		1	1.09316	0.835635	0.824787
NFAT Response Signaling			CALM3		1.26595	-1.07141	1.09195	-1.35635	-1.15935	1.16993		1	1.26595	0.933351	1.09195
			CD247		-1.07462	-1.5011	-1.17614	-1.39687	-1.09447	1.27629		1	0.930563	0.666178	0.850238
			CD3G		1.30769	-1.05826	-1.00514	-1.38389	-1.31441	1.05285		1	1.30769	0.944944	0.994887
			CD79A		-1.43521	-1.13897	-1.33266	1.2601	1.07695	-1.17006		1	0.696761	0.877987	0.750377
			FCGR3A		-1.34959	-1.17039	-1.14882	1.15312	1.17477	1.01878		1	0.740964	0.854418	0.870461
			FYN		1.18033	-1.19739	-1.02408	-1.41331	-1.20876	1.16923		1	1.18033	0.83515	0.976482
			GNA14		1.10625	1.30462	1.37509	1.17932	1.24303	1.05402		1	1.10625	1.30462	1.37509
			GNAI1		-1.14791	1.15785	1.04179	1.32911	1.19588	-1.11141		1	0.871147	1.15785	1.04179
			HLA-DMA		-1.15946	-1.86664	-1.93616	-1.60993	-1.66988	-1.03724		1	0.862472	0.535721	0.516486
			HLA-DMB		-1.14362	-1.34229	-1.24418	-1.17372	-1.08794	1.07886		1	0.874417	0.744994	0.80374
Dendritic cell maturation			B2M		1.04917	-1.31424	-1.03539	-1.37886	-1.0863	1.26932		1	1.04917	0.760893	0.96582
			DDR1		1.21823	-1.14271	-1.02092	-1.39209	-1.24371	1.1193		1	1.21823	0.875109	0.979511
			FCGR3A		-1.34959	-1.17039	-1.14882	1.15312	1.17477	1.01878		1	0.740964	0.854418	0.870461
			HLA-DMA		-1.15946	-1.86664	-1.93616	-1.60993	-1.66988	-1.03724		1	0.862472	0.535721	0.516486
			HLA-DMB		-1.14362	-1.34229	-1.24418	-1.17372	-1.08794	1.07886		1	0.874417	0.744994	0.80374
			HLA-DQB		1.10732	-1.19759	-1.06277	-1.32612	-1.17683	1.12686		1	1.10732	0.835009	0.940939
			HLA-DQB		1.16805	-1.14846	-1.03861	-1.34146	-1.21315	1.10576		1	1.16805	0.870729	0.962821
			HLA-DRA		1.11892	-1.24813	-1.02903	-1.39656	-1.1514	1.21292		1	1.11892	0.801198	0.97179
			HLA-DRB1		1.09316	-1.1967	-1.21243	-1.30817	-1.32538	-1.01315		1	1.09316	0.835635	0.824787
			TRAF6		1.16822	-1.3441	-1.2102	-1.5702	-1.41378	1.11064		1	1.16822	0.743994	0.826311
Antigen Presentation			B2M		1.04917	-1.31424	-1.03539	-1.37886	-1.0863	1.26932		1	1.04917	0.760893	0.96582
			HLA-DMA		-1.15946	-1.86664	-1.93616	-1.60993	-1.66988	-1.03724		1	0.862472	0.535721	0.516486
			HLA-DMB		-1.14362	-1.34229	-1.24418	-1.17372	-1.08794	1.07886		1	0.874417	0.744994	0.80374
			HLA-DQB		1.10732	-1.19759	-1.06277	-1.32612	-1.17683	1.12686		1	1.10732	0.835009	0.940939
			HLA-DQB		1.16805	-1.14846	-1.03861	-1.34146	-1.21315	1.10576		1	1.16805	0.870729	0.962821
			HLA-DRA		1.11892	-1.24813	-1.02903	-1.39656	-1.1514	1.21292		1	1.11892	0.801198	0.97179
			HLA-DRB1		1.09316	-1.1967	-1.21243	-1.30817	-1.32538	-1.01315		1	1.09316	0.835635	0.824787
			TAP2		-1.14203	-1.02522	-1.31993	1.11393	-1.15578	-1.28746		1	0.875636	0.975399	0.757617
Ubiquination - Proteosome System			HSP90AA1		1.05695	-1.35558	-1.06877	-1.43277	-1.12964	1.26835		1	1.05695	0.737694	0.935651
			HSP90AA1		1.14085	-1.16431	-1.01534	-1.3283	-1.15835	1.14672		1	1.14085	0.858878	0.984889
			HSP90AA1		1.10282	-1.19924	1.03122	-1.32254	-1.06943	1.23668		1	1.10282	0.833861	1.03122
			HSP90AA1		1.07965	-1.42673	-1.19329	-1.54038	-1.28833	1.19563		1	1.07965	0.700901	0.838021
			HSP90AA1		1.18106	-1.17857	1.02857	-1.39196	-1.14825	1.21224		1	1.18106	0.848487	1.02857
			HSP90AA1		1.13585	-1.32181	-1.01745	-1.50137	-1.15567	1.29914		1	1.13585	0.756541	0.982853
			HSPA5		1.14768	-1.16272	-1.10627	-1.33444	-1.26964	1.05103		1	1.14768	0.86005	0.903941
			HSPA8		1.17191	-1.18643	1.06009	-1.39039	-1.10548	1.25773		1	1.17191	0.842862	1.06009
			HSPA8		1.25206	-1.40637	-1.03489	-1.76085	-1.29574	1.35896		1	1.25206	0.711051	0.966289
			HSPA8		1.30374	-1.15978	1.11155	-1.51205	-1.1729	1.28915		1	1.30374	0.862232	1.11155
			HSPA8		1.07944	-1.26969	-1.03558	-1.37056	-1.11785	1.22607		1	1.07944	0.787593	0.965641
			HSPA8		1.1744	-1.25281	-1.00381	-1.4713	-1.17887	1.24806		1	1.1744	0.798205	0.996204
			HSPA8		-1.03595	-1.44051	-1.13739	-1.39052	-1.09792	1.2665		1	0.965296	0.694199	0.879204
			PSMD5		1.19287	-1.39133	-1.17697	-1.65967	-1.40397	1.18213		1	1.19287	0.718738	0.849639
			PSME2		1.09156	-1.49837	-1.53624	-1.63557	-1.6769	-1.02527		1	1.09156	0.667392	0.650941
			TAP2		-1.14203	-1.02522	-1.31993	1.11393	-1.15578	-1.28746		1	0.875636	0.975399	0.757617
			TRAF6		1.16822	-1.3441	-1.2102	-1.5702	-1.41378	1.11064		1	1.16822	0.743994	0.826311
			UBE2D2		1.22032	-1.22624	-1.09652	-1.49641	-1.33811	1.1183		1	1.22032	0.8155	0.911972
			UBE2J1		1.07694	1.2831	1.35312	1.19143	1.25644	1.05457		1	1.07694	1.2831	1.35312
			UBE4A		1.09597	1.17608	-1.20199	1.0731	-1.31734	-1.41363		1	1.09597	1.17608	0.831955
			USP10		-1.18088	1.13869	1.0175	1.34465	1.20154	-1.11911		1	0.846826	1.13869	1.0175
			USP4		1.08	1.26	-1.42	-1.45	1.18	1.16		1	0.59	0.7	0.69
			USP15		-1.68386	-1.42151	-1.45321	1.18456	1.15872	-1.0223		1	0.593873	0.703478	0.68813

## Sheet: CI Functions
Table 4 Modulation of Immune gene expression during challenge infection
Gene Symbol	Gene	Human RefSeq	BLAST E Value		Differential expression (fold change)a							Time courseb
					PI_C1	PI_C2	PI_C3	C1_C2	C1_C3	C2_C3		PI	C1	C2	C3			gene	PI	C1	C2	C3
AFAP1L2	actin filament associated protein 1-like 2	NM_001076375	0		1.08861	-1.24973	1.01672	-1.36047	-1.07071	1.27062		1	1.08861	0.800175	1.01672			AFAP1L2	1	1.08861	0.800175	1.01672
AHSG	alpha-2-HS-glycoprotein	NM_001622	7x10-93		-1.3733	-1.55803	-1.27849	-1.13451	1.07416	1.21864		1	0.728172	0.641836	0.78217			AHSG	1	0.728172	0.641836	0.78217
AHSG	alpha-2-HS-glycoprotein	NM_001622	8x10-24		-1.3733	-1.55803	-1.27849	-1.13451	1.07416	1.21864		1	0.728172	0.641836	0.78217			AHSG	1	0.728172	0.641836	0.78217
ALB	albumin	NM_000477	6x10-78		-1.22834	-1.26758	-1.5165	-1.03195	-1.23459	-1.19637		1	0.814109	0.788905	0.659415			ALB	1	0.814109	0.788905	0.659415
ALB	albumin	NM_000477	2x10-38		-1.17063	-1.3309	1.02738	-1.13691	1.20268	1.36734		1	0.85424	0.751372	1.02738			ALB	1	0.85424	0.751372	1.02738
ALB	albumin	NM_000477	2x10-38		-1.14645	1.02105	1.15143	1.17058	1.32006	1.12769		1	0.87226	1.02105	1.15143			ALB	1	0.87226	1.02105	1.15143
ALDOA	aldolase A, fructose-bisphosphate	NM_001101915	4x10-85		1.07481	-1.24593	-1.11318	-1.33914	-1.19647	1.11925		1	1.07481	0.802615	0.898323			ALDOA	1	1.07481	0.802615	0.898323
AMBP	alpha-1-microglobulin/bikunin precursor	NM_001633	1x10-82		-1.41407	-1.55	-1.24069	-1.09613	1.13975	1.24931		1	0.707178	0.645162	0.806004			AMBP	1	0.707178	0.645162	0.806004
AP2M1	adaptor-related protein complex 2, mu 1 subunit	NM_001025205	2x10-53		-1.40686	-1.63265	-1.2332	-1.16049	1.14082	1.32392		1	0.710801	0.612501	0.810899			AP2M1	1	0.710801	0.612501	0.810899
AP3D1	adaptor-related protein complex 3, delta 1 subunit	NM_001077523	1x10-122		-1.34198	-1.37007	-1.33094	-1.02093	1.0083	1.0294		1	0.745168	0.729892	0.751351			AP3D1	1	0.745168	0.729892	0.751351
APOE	apolipoprotein E	NM_000041	1x10-92		-1.01225	-1.18491	-1.35671	-1.17057	-1.34029	-1.14499		1	0.987901	0.843947	0.737078			APOE	1	0.987901	0.843947	0.737078
ARFGAP1	ADP-ribosylation factor GTPase activating protein 1	NM_175609	1x10-123		1.13977	-1.16826	-1.33444	-1.33156	-1.52097	-1.14224		1	1.13977	0.85597	0.749375			ARFGAP1	1	1.13977	0.85597	0.749375
ATG12	rATG12 autophagy related 12 homolog	NM_004707	1x10-119		1.00197	1.20178	-1.19814	1.19941	-1.20051	-1.43991		1	1.00197	1.20178	0.834625			ATG12	1	1.00197	1.20178	0.834625
ATP2B4	ATPase, Ca++ transporting, plasma membrane 4	NM_001001396	1x10-124		1.10648	1.15385	1.36508	1.04281	1.23371	1.18306		1	1.10648	1.15385	1.36508			ATP2B4	1	1.10648	1.15385	1.36508
ATP2B4	ATPase, Ca++ transporting, plasma membrane 4	NM_001001396	2x10-22		-1.06366	-1.13575	1.18359	-1.06778	1.25894	1.34427		1	0.940148	0.880473	1.18359			ATP2B4	1	0.940148	0.880473	1.18359
ATP2C1	ATPase, Ca++ transporting, type 2C	NM_014382	1x10-122		-1.19154	-1.18907	-1.47579	1.00207	-1.23856	-1.24112		1	0.839251	0.84099	0.677605			ATP2C1	1	0.839251	0.84099	0.677605
B2M	beta-2-microglobulin	NM_004048	7x10-23		-1.12183	1.08713	-1.44435	1.21958	-1.28749	-1.57019		1	0.891397	1.08713	0.692353			B2M	1	0.891397	1.08713	0.692353
BAD	BCL2-antagonist of cell death	NM_004322	1x10-92		-1.13292	-1.38571	-1.2093	-1.22313	-1.06742	1.14587		1	0.882677	0.721653	0.826922			BAD	1	0.882677	0.721653	0.826922
BCR	breakpoint cluster region	NM_004327	1x10-39		-1.22495	-1.32639	-1.32792	-1.08281	-1.08406	-1.00115		1	0.81636	0.753928	0.75306			BCR	1	0.81636	0.753928	0.75306
BLA-DQB	major histocompatibility complex, class II, DQ beta 1	NM_002123	0		-1.04962	1.02255	-1.31543	1.07329	-1.25325	-1.3451		1	0.952726	1.02255	0.760206			BLA-DQB	1	0.952726	1.02255	0.760206
BLVRA	biliverdin reductase A	NM_000712	0		1.27108	1.48982	1.23195	1.17209	-1.03177	-1.20932		1	1.27108	1.48982	1.23195			BLVRA	1	1.27108	1.48982	1.23195
C3	complement component 3	NM_000064	2x10-88		1.0131	-1.24204	-1.56672	-1.25832	-1.58725	-1.26141		1	1.0131	0.805127	0.638277			C3	1	1.0131	0.805127	0.638277
C9	complement component 9	NM_001737	2x10-57		-1.14707	-1.41447	-1.50425	-1.23311	-1.31138	-1.06348		1	0.871785	0.706979	0.664782			C9	1	0.871785	0.706979	0.664782
CAMLG	calcium modulating ligand	NM_001745	1x10-136		1.32779	1.21207	1.25602	-1.09548	-1.05714	1.03627		1	1.32779	1.21207	1.25602			CAMLG	1	1.32779	1.21207	1.25602
CCL20	chemokine (C-C motif) ligand 20	NM_004591	2x10-26		1.21599	-1.09589	-1.0731	-1.3326	-1.30487	1.02125		1	1.21599	0.912497	0.931883			CCL20	1	1.21599	0.912497	0.931883
CD151	CD151 molecule	NM_001039490	1x10-136		-1.16039	-1.40885	-1.23935	-1.21412	-1.06805	1.13677		1	0.861779	0.709799	0.806875			CD151	1	0.861779	0.709799	0.806875
CD151	CD151 molecule	NM_001039490	1x10-134		-1.11566	-1.3794	-1.38662	-1.2364	-1.24287	-1.00523		1	0.896331	0.724952	0.721178			CD151	1	0.896331	0.724952	0.721178
CD47	CD47 molecule	NM_198793	6x10-68		-1.168	1.06912	-1.28575	1.24873	-1.10081	-1.37462		1	0.856166	1.06912	0.777759			CD47	1	0.856166	1.06912	0.777759
CD47	CD47 molecule	NM_198793	1x10-58		-1.23	-1.32	-1.28	-1.07	-1.04	1.04		1	0.810331	0.756188	0.780764			CD47	1	0.810331	0.756188	0.780764
CD5	CD5 molecule	NM_014207	1x10-105		1.36278	-1.25802	1.3867	-1.71441	1.01755	1.74449		1	1.36278	0.794902	1.3867			CD5	1	1.36278	0.794902	1.3867
CD81	CD81 molecule	NM_004356	1x10-104		-1.1362	-1.26185	-1.57598	-1.11059	-1.38707	-1.24895		1	0.88013	0.79249	0.634527			CD81	1	0.88013	0.79249	0.634527
CDO1	cysteine dioxygenase, type I	NM_001801	0		-1.55468	-1.51479	-2.17433	1.02633	-1.39857	-1.4354		1	0.643219	0.660157	0.459911			CDO1	1	0.643219	0.660157	0.459911
CFHR1	complement factor H-related 1	NM_002113	1x10-24		-1.30045	-1.40889	-1.41925	-1.08339	-1.09135	-1.00735		1	0.768964	0.709778	0.704598			CFHR1	1	0.768964	0.709778	0.704598
CHCHD2	coiled-coil-helix-coiled-coil-helix domain containing 2	NM_016139	1x10-116		-1.56302	-1.43995	-1.49763	1.08547	1.04367	-1.04006		1	0.639785	0.69447	0.667723			CHCHD2	1	0.639785	0.69447	0.667723
CIDEB	cell death-inducing DFFA-like effector b	NM_014430	1x10-110		1.43854	1.54739	1.34405	1.07567	-1.0703	-1.15129		1	1.43854	1.54739	1.34405			CIDEB	1	1.43854	1.54739	1.34405
CNIH	cornichon homolog	NM_005776	0		-1.22899	1.02506	-1.33824	1.25978	-1.08889	-1.37177		1	0.813677	1.02506	0.747252			CNIH	1	0.813677	1.02506	0.747252
CXCL12	chemokine (C-X-C motif) ligand 12	NM_199168	2x10-97		-1.31664	-1.5602	-1.46718	-1.18499	-1.11434	1.06341		1	0.759512	0.640942	0.681581			CXCL12	1	0.759512	0.640942	0.681581
CYFIP2	cytoplasmic FMR1 interacting protein 2	NM_001037333	1x10-110		-1.0775	1.00026	-1.39689	1.07778	-1.29641	-1.39724		1	0.928072	1.00026	0.715877			CYFIP2	1	0.928072	1.00026	0.715877
CYP2J2	cytochrome P450, family 2, subfamily J, polypeptide 2	NM_000775	1x10-148		-1.30317	-1.36473	1.00823	-1.04724	1.3139	1.37596		1	0.767359	0.732747	1.00823			CYP2J2	1	0.767359	0.732747	1.00823
DDX41	DEAD (Asp-Glu-Ala-Asp) box polypeptide 41	NM_016222	0		-1.56606	-1.65875	-1.65334	-1.05918	-1.05573	1.00327		1	0.638545	0.602865	0.604835			DDX41	1	0.638545	0.602865	0.604835
DLGAP4	discs, large (Drosophila) homolog-associated protein 4	NM_001042486	6x10-94		-1.03594	-1.27144	1.11579	-1.22734	1.15588	1.41866		1	0.96531	0.786507	1.11579			DLGAP4	1	0.96531	0.786507	1.11579
DLGAP4	discs, large (Drosophila) homolog-associated protein 4	NM_001042486	7x10-98		-1.31358	-1.02593	-1.2471	1.28038	1.05331	-1.21557		1	0.761279	0.974723	0.801862			DLGAP4	1	0.761279	0.974723	0.801862
DUT	deoxyuridine triphosphatase	NM_001948	1x10-117		-1.11851	-1.10385	-1.33488	1.01328	-1.19345	-1.2093		1	0.89405	0.905924	0.749129			DUT	1	0.89405	0.905924	0.749129
ENO1	Entrez geneid 2023	NM_001428	0		1.12225	-1.24725	-1.25445	-1.39972	-1.40781	-1.00578		1	1.12225	0.801766	0.79716			ENO1	1	1.12225	0.801766	0.79716
EWSR1	Ewing sarcoma breakpoint region 1	NM_005243	0		1.03822	1.07816	-1.2248	1.03847	-1.2716	-1.32052		1	1.03822	1.07816	0.816463			EWSR1	1	1.03822	1.07816	0.816463
FBLIM1	filamin binding LIM protein 1	NM_017556	0		-1.1436	1.08327	-1.22239	1.23883	-1.06889	-1.32417		1	0.87443	1.08327	0.818072			FBLIM1	1	0.87443	1.08327	0.818072
FCER2	low-affinity IgE receptor	XM_592551	1x10-47		-1.20162	-1.30146	-1.39181	-1.08309	-1.15828	-1.06942		1	0.832209	0.768368	0.718488			FCER2	1	0.832209	0.768368	0.718488
FCGRT	Fc fragment of IgG, receptor, transporter, alpha	NM_004107	3x10-90		-1.16601	-1.13407	-1.36761	1.02817	-1.1729	-1.20594		1	0.857627	0.881783	0.731202			FCGRT	1	0.857627	0.881783	0.731202
GANAB	glucosidase, alpha; neutral AB	XM_591861	3x10-40		1.20281	1.27517	1.33593	1.06015	1.11067	1.04765		1	1.20281	1.27517	1.33593			GANAB	1	1.20281	1.27517	1.33593
GHR	growth hormone receptor	NM_000163	1x10-120		1.10094	1.38067	-1.05018	1.25408	-1.15619	-1.44996		1	1.10094	1.38067	0.952217			GHR	1	1.10094	1.38067	0.952217
GLUD1	glutamate dehydrogenase 1	NM_005271	0		1.03735	1.04876	1.31952	1.01101	1.27202	1.25817		1	1.03735	1.04876	1.31952			GLUD1	1	1.03735	1.04876	1.31952
GPT2	glutamic pyruvate transaminase	NM_133443	1x10-134		-1.26682	-1.33543	-1.3776	-1.05416	-1.08745	-1.03158		1	0.789379	0.748825	0.725898			GPT2	1	0.789379	0.748825	0.725898
GPX1	glutathione peroxidase 1	NM_174076	1x10-140		-1.6933	1.04753	1.17579	1.77378	1.99097	1.12244		1	0.590563	1.04753	1.17579			GPX1	1	0.590563	1.04753	1.17579
GULO	L-gulono-gamma-lactone oxidase	NM_001034043	0		-1.33555	1.09171	-1.54271	1.45803	-1.15512	-1.6842		1	0.748756	1.09171	0.648208			GULO	1	0.748756	1.09171	0.648208
HEBP1	heme binding protein 1	NM_015987	1x10-132		-1.12185	-1.51754	-1.16619	-1.35271	-1.03952	1.30128		1	0.891383	0.658963	0.857494			HEBP1	1	0.891383	0.658963	0.857494
HLA-DMA	major histocompatibility complex, class II, DM alpha	NM_006120	9x10-23		-1.39167	-1.67783	-1.94256	-1.20563	-1.39585	-1.15778		1	0.718563	0.596008	0.514786			HLA-DMA	1	0.718563	0.596008	0.514786
HLA-DQB1	major histocompatibility complex, class II, DQ beta 1	NM_002123	0		-1.04962	1.02255	-1.31543	1.07329	-1.25325	-1.3451		1	-0.974213	1.25325	-1.02255			HLA-DQB1	1	-0.974213	1.25325	-1.02255
HNRNPH1	heterogeneous nuclear ribonucleoprotein H1	NM_005520	0		1.0262	1.23394	-1.16715	1.20244	-1.19773	-1.44019		1	1.0262	1.23394	0.856784			HNRNPH1	1	1.0262	1.23394	0.856784
HPX	hemopexin	NM_000613	1x10-119		-1.48125	-1.59501	-1.64004	-1.0768	-1.10719	-1.02823		1	0.675103	0.626955	0.609742			HPX	1	0.675103	0.626955	0.609742
HSD11B1	hydroxysteroid (11-beta) dehydrogenase 1	NM_005525	1x10-125		-1.02814	1.23634	1.34818	1.27113	1.38613	1.09047		1	0.972626	1.23634	1.34818			HSD11B1	1	0.972626	1.23634	1.34818
HSPB1	heat shock 27kDa protein 1	NM_001540	5x10-63		1.03839	1.09024	1.34506	1.04993	1.29533	1.23372		1	1.03839	1.09024	1.34506			HSPB1	1	1.03839	1.09024	1.34506
HSPB8	heat shock 22kDa protein 8	NM_014365	0		-1.25877	-1.48063	-1.50337	-1.17626	-1.19432	-1.01536		1	0.794429	0.675387	0.665172			HSPB8	1	0.794429	0.675387	0.665172
ICOS	inducible T-cell co-stimulator	NM_012092	1x10-126		-1.08133	1.22192	-1.09077	1.32131	-1.00873	-1.33284		1	0.924783	1.22192	0.916783			ICOS	1	0.924783	1.22192	0.916783
IFNAR2	interferon (alpha, beta and omega) receptor 2	NM_174553	0		-1.15479	-1.13107	-1.37017	1.02097	-1.18651	-1.21139		1	0.865958	0.884116	0.729836			IFNAR2	1	0.865958	0.884116	0.729836
IL4R	interleukin 4 receptor	NM_001075142	0		1.32333	1.39125	1.22116	1.05132	-1.08367	-1.13929		1	1.32333	1.39125	1.22116			IL4R	1	1.32333	1.39125	1.22116
KLF2	Kruppel-like factor 2	NM_016270	2x10-77		1.3094	1.42534	1.2186	1.08854	-1.07451	-1.16965		1	1.3094	1.42534	1.2186			KLF2	1	1.3094	1.42534	1.2186
LGALS3	lectin, galactoside-binding, soluble, 3	NM_002306	1x10-119		1.11077	-1.20886	-1.19927	-1.34277	-1.33211	1.008		1	1.11077	0.827224	0.833841			LGALS3	1	1.11077	0.827224	0.833841
LOC520939	Kruppel-like factor 2	NM_016270	2x10-77		1.3094	1.42534	1.2186	1.08854	-1.07451	-1.16965		1	1.3094	1.42534	1.2186			LOC520939	1	1.3094	1.42534	1.2186
MAT2A	methionine adenosyltransferase II, alpha	NM_005911	0		-1.09807	1.08012	-1.3143	1.18605	-1.19692	-1.4196		1	0.910688	1.08012	0.760859			MAT2A	1	0.910688	1.08012	0.760859
MSN	moesin	NM_002444	1x10-26		-1.19126	-1.30933	-1.46954	-1.09912	-1.23361	-1.12236		1	0.839449	0.763749	0.680484			MSN	1	0.839449	0.763749	0.680484
NAPA	N-ethylmaleimide-sensitive factor attachment protein, alpha	NM_003827	0		1.29059	-1.11009	-1.32056	-1.43267	-1.7043	-1.1896		1	1.29059	0.900827	0.757254			NAPA	1	1.29059	0.900827	0.757254
NCF4	neutrophil cytosolic factor 4, 40kDa	NM_000631	1x10-155		1.07325	1.12912	-1.37797	1.05206	-1.4789	-1.55589		1	1.07325	1.12912	0.725706			NCF4	1	1.07325	1.12912	0.725706
NFE2L1	nuclear factor (erythroid-derived 2)-like 1	NM_003204	4x10-77		1.20413	-1.07548	1.27936	-1.29503	1.06247	1.37593		1	1.20413	0.929813	1.27936			NFE2L1	1	1.20413	0.929813	1.27936
NR1H2	nuclear receptor subfamily 1, group H, member 2	NM_007121	1x10-128		-1.59269	-1.46718	-1.67159	1.08555	-1.04954	-1.13932		1	0.627868	0.681579	0.598232			NR1H2	1	0.627868	0.681579	0.598232
PCTP	phosphatidylcholine transfer protein	NM_021213	1x10-50		-1.31197	-1.40989	-1.38731	-1.07464	-1.05742	1.01628		1	0.76221	0.709273	0.720821			PCTP	1	0.76221	0.709273	0.720821
PDGFRL	platelet-derived growth factor receptor-like	NM_006207	3x10-87		-1.66564	-1.86063	-1.5213	-1.11707	1.09488	1.22306		1	0.600371	0.537452	0.657334			PDGFRL	1	0.600371	0.537452	0.657334
PGRMC2	progesterone receptor membrane component 2	NM_006320	2x10-80		-1.30367	1.11409	1.0721	1.4524	1.39765	-1.03917		1	0.767067	1.11409	1.0721			PGRMC2	1	0.767067	1.11409	1.0721
PHB2	prohibitin 2	NM_007273	0		-1.37425	-1.45065	-1.25446	-1.05559	1.09549	1.1564		1	0.727667	0.689344	0.797155			PHB2	1	0.727667	0.689344	0.797155
PIGK	phosphatidylinositol glycan anchor biosynthesis, class K	NM_005482	0		1.44669	1.26727	1.46256	-1.14158	1.01097	1.1541		1	1.44669	1.26727	1.46256			PIGK	1	1.44669	1.26727	1.46256
POLR3A	Polymerase (RNA) III (DNA directed) polypeptide A	NM_001083750	1x10-167		-1.41768	-1.48599	-1.54783	-1.04819	-1.0918	-1.04161		1	0.705379	0.672952	0.646067			POLR3A	1	0.705379	0.672952	0.646067
PRDX5	peroxiredoxin 5	NM_012094	2x10-99		1.07794	-1.278	-1.4377	-1.37761	-1.54976	-1.12496		1	1.07794	0.782471	0.695556			PRDX5	1	1.07794	0.782471	0.695556
PROC	protein C (inactivator of coagulation factors Va and VIIIa)	NM_000312	3x10-45		-1.37917	-1.27732	-1.27202	1.07974	1.08424	1.00416		1	0.725073	0.782892	0.786152			PROC	1	0.725073	0.782892	0.786152
PRODH	proline dehydrogenase (oxidase) 1	NM_016335	0		1.43852	1.55178	1.38345	1.07874	-1.0398	-1.12167		1	1.43852	1.55178	1.38345			PRODH	1	1.43852	1.55178	1.38345
RXRA	retinoid X receptor, alpha	NM_002957	9x10-33		-1.2925	-1.32677	-1.24146	-1.02651	1.04112	1.06872		1	0.773692	0.753708	0.805506			RXRA	1	0.773692	0.753708	0.805506
RXRB	retinoid X receptor, beta	NM_021976	1x10-32		-1.16305	-1.3607	-1.40028	-1.16994	-1.20397	-1.02909		1	0.859808	0.734918	0.714143			RXRB	1	0.859808	0.734918	0.714143
S1PR4	endothelial differentiation, lysophosphatidic acid G-protein-coupled receptor, 6	NM_003775	1x10-165		1.01356	-1.1105	1.30496	-1.12556	1.2875	1.44915		1	1.01356	0.900498	1.30496			S1PR4	1	1.01356	0.900498	1.30496
SBF2	SET binding factor 2	NM_030962	1x10-48		-1.42352	-1.36949	-1.64343	1.03945	-1.15448	-1.20003		1	0.702485	0.730197	0.608485			SBF2	1	0.702485	0.730197	0.608485
SELS	selenoprotein S	NM_203472	8x10-51		1.54305	1.74188	1.74742	1.12886	1.13244	1.00318		1	1.54305	1.74188	1.74742			SELS	1	1.54305	1.74188	1.74742
SERBP1	SERPINE1 mRNA binding protein 1	NM_001018067	8x10-84		-1.06383	1.01586	-1.48366	1.0807	-1.39464	-1.50718		1	0.940003	1.01586	0.674011			SERBP1	1	0.940003	1.01586	0.674011
SERBP1	SERPINE1 mRNA binding protein 1	NM_001018067	0		1.20047	1.25113	-1.06533	1.0422	-1.2789	-1.33287		1	1.20047	1.25113	0.938674			SERBP1	1	1.20047	1.25113	0.938674
SERPINA3	serpin peptidase inhibitor	NM_001085	1x10-38		-1.02876	1.08484	1.39738	1.11604	1.43757	1.2881		1	0.972042	1.08484	1.39738			SERPINA3	1	0.972042	1.08484	1.39738
SERPINA3	serpin peptidase inhibitor	NM_001085	6x10-23		-1.3533	-1.19887	-1.26834	1.12881	1.06699	-1.05794		1	0.738932	0.834116	0.788431			SERPINA3	1	0.738932	0.834116	0.788431
SGK1	serum/glucocorticoid regulated kinase 1	NM_005627	3x10-54		-1.18197	-1.35444	-1.19231	-1.14592	-1.00874	1.13598		1	0.846044	0.738313	0.838711			SGK1	1	0.846044	0.738313	0.838711
SLAMF7	SLAM family member 7	NM_021181	2x10-63		1.20382	1.14623	1.37768	-1.05024	1.14443	1.20193		1	1.20382	1.14623	1.37768			SLAMF7	1	1.20382	1.14623	1.37768
SMPD1	sphingomyelin phosphodiesterase 1	NM_001075187	9x10-83	.900e-82 (EST Top)	-1.1772	-1.46454	-1.16243	-1.24409	1.0127	1.2599		1	0.849474	0.682807	0.860266			SMPD1	1	0.849474	0.682807	0.860266
SOD2	superoxide dismutase 2	NM_001024465	0		-1.08479	-1.00863	-1.24431	1.07552	-1.14705	-1.23367		1	0.921836	0.991449	0.803656			SOD2	1	0.921836	0.991449	0.803656
SPEN	spen homolog, transcriptional regulator (Drosophila)	NM_015001	1x10-95		-1.15385	-1.25551	-1.35731	-1.08811	-1.17633	-1.08108		1	0.866664	0.796487	0.736753			SPEN	1	0.866664	0.796487	0.736753
SPTAN1	spectrin, alpha, non-erythrocytic 1	NM_003127	0		1.03704	1.04355	1.32811	1.00628	1.28068	1.27269		1	1.03704	1.04355	1.32811			SPTAN1	1	1.03704	1.04355	1.32811
SRF	serum response factor (c-fos serum response element-binding transcription factor)	NM_003131	0		-1.08447	1.23979	1.14841	1.34451	1.24541	-1.07957		1	0.922111	1.23979	1.14841			SRF	1	0.922111	1.23979	1.14841
STAT1	signal transducer and activator of transcription 1, 91kDa	NM_139266	1x10-165		-1.15839	1.03443	-1.41952	1.19827	-1.22542	-1.46839		1	0.863264	1.03443	0.704461			STAT1	1	0.863264	1.03443	0.704461
STAT3	signal transducer and activator of transcription 3	NM_001012671	5x10-94		-1.16843	-1.04882	-1.5247	1.11405	-1.30491	-1.45373		1	0.855847	0.953452	0.655866			STAT3	1	0.855847	0.953452	0.655866
TACC3	transforming, acidic coiled-coil containing protein 3	NM_006342	2x10-22		-1.0515	-1.22029	-1.36498	-1.16052	-1.29813	-1.11858		1	0.951021	0.81948	0.73261			TACC3	1	0.951021	0.81948	0.73261
TCF4	transcription factor 4	NM_003199	1x10-130		1.41751	1.27067	1.44213	-1.11556	1.01737	1.13494		1	1.41751	1.27067	1.44213			TCF4	1	1.41751	1.27067	1.44213
TDO2	tryptophan 2,3-dioxygenase	NM_005651	1x10-107		-1.1397	-1.3913	-1.22908	-1.22076	-1.07842	1.13198		1	0.877423	0.718754	0.813618			TDO2	1	0.877423	0.718754	0.813618
TF	transferrin	NM_001063	1x10-24		-1.3496	-1.17735	-1.36277	1.1463	-1.00976	-1.15749		1	0.740961	0.849363	0.733797			TF	1	0.740961	0.849363	0.733797
TIAM1	T-cell lymphoma invasion and metastasis 1	NM_003253	0		-1.1214	-1.21037	-1.34365	-1.07934	-1.1982	-1.11011		1	0.891746	0.826192	0.744241			TIAM1	1	0.891746	0.826192	0.744241
TLR6	toll-like receptor 6	NM_006068	3x10-84		-1.26035	-1.29496	-1.44858	-1.02746	-1.14935	-1.11863		1	0.793432	0.772224	0.690329			TLR6	1	0.793432	0.772224	0.690329
TNFRSF4	tumor necrosis factor receptor superfamily, member 4	NM_003327	1x10-21		-1.04766	-1.35371	-1.17185	-1.29212	-1.11854	1.15519		1	0.954506	0.738713	0.85335			TNFRSF4	1	0.954506	0.738713	0.85335
TRAF3	TNF receptor-associated factor 3	NM_003300	0		1.4853	1.33129	1.2376	-1.11569	-1.20015	-1.0757		1	1.4853	1.33129	1.2376			TRAF3	1	1.4853	1.33129	1.2376
TRAF5	TNF receptor-associated factor 5	NM_145759	0		-2.41403	-3.1691	-3.40939	-1.31279	-1.41232	-1.07582		1	0.414246	0.315547	0.293308			TRAF5	1	0.414246	0.315547	0.293308
TTC3	tetratricopeptide repeat domain 3	NM_001001894	7x10-69		-1.19162	-1.35487	-1.10067	-1.13699	1.08263	1.23095		1	0.839192	0.738079	0.908536			TTC3	1	0.839192	0.738079	0.908536
UBB	ubiquitin B	NM_018955	0		-1.20848	-1.15936	-1.37833	1.04237	-1.14054	-1.18887		1	0.827482	0.862545	0.725515			UBB	1	0.827482	0.862545	0.725515
UMPS	Entrez geneid 7372	NM_000373	1x10-114		1.37461	1.42368	1.47033	1.03569	1.06963	1.03277		1	1.37461	1.42368	1.47033			UMPS	1	1.37461	1.42368	1.47033
UQCRC2	ubiquinol-cytochrome c reductase core protein II	NM_003366	0		-1.10466	1.00739	-1.33652	1.11283	-1.20989	-1.3464		1	0.905255	1.00739	0.748212			UQCRC2	1	0.905255	1.00739	0.748212
USE1	unconventional SNARE in the ER 1 homolog	NM_018467	3x10-78		-1.14276	-1.4251	1.01288	-1.24707	1.15748	1.44345		1	0.875075	0.701707	1.01288			USE1	1	0.875075	0.701707	1.01288
VNN1	vanin 1	NM_004666	1x10-120		-1.15149	-1.49878	-1.18537	-1.30161	-1.02943	1.2644		1	0.868443	0.667209	0.843618			VNN1	1	0.868443	0.667209	0.843618

## Sheet: CI pathways
Table 5 Modulation of Canonical pathways during challenge infection
Canonical Pathway			Gene symbol		Differential Expression (fold change)c							Time coursed
	Ratioa	P-valueb			PI_C1	PI_C2	PI_C3	C1_C2	C1_C3	C2_C3		PI	C1	C2	C3
Acute Phase Response Signaling			AHSG		-1.3733	-1.55803	-1.27849	-1.13451	1.07416	1.21864		1	0.728172	0.641836	0.78217
			ALB		-1.22834	-1.26758	-1.5165	-1.03195	-1.23459	-1.19637		1	0.814109	0.788905	0.659415
			ALB		-1.17063	-1.3309	1.02738	-1.13691	1.20268	1.36734		1	0.85424	0.751372	1.02738
			ALB		-1.14645	1.02105	1.15143	1.17058	1.32006	1.12769		1	0.87226	1.02105	1.15143
			AMBP		-1.41407	-1.55	-1.24069	-1.09613	1.13975	1.24931		1	0.707178	0.645162	0.806004
			C3		1.0131	-1.24204	-1.56672	-1.25832	-1.58725	-1.26141		1	1.0131	0.805127	0.638277
			C9		-1.14707	-1.41447	-1.50425	-1.23311	-1.31138	-1.06348		1	0.871785	0.706979	0.664782
			HNRNPK		1.49202	1.07974	1.50135	-1.38182	1.00625	1.39047		1	1.49202	1.07974	1.50135
			HPX		-1.48125	-1.59501	-1.64004	-1.0768	-1.10719	-1.02823		1	0.675103	0.626955	0.609742
			ITIH2		-1.01429	-1.35756	-1.39802	-1.33844	-1.37833	-1.0298		1	0.985915	0.736615	0.715296
			ITIH3		1.20589	-1.06619	-1.10591	-1.28571	-1.3336	-1.03725		1	1.20589	0.93792	0.904236
			SERPINA3		-1.02876	1.08484	1.39738	1.11604	1.43757	1.2881		1	0.972042	1.08484	1.39738
			SERPINA3		-1.3533	-1.19887	-1.26834	1.12881	1.06699	-1.05794		1	0.738932	0.834116	0.788431
			TCF4		1.41751	1.27067	1.44213	-1.11556	1.01737	1.13494		1	1.41751	1.27067	1.44213
			STAT3		-1.16843	-1.04882	-1.5247	1.11405	-1.30491	-1.45373		1	0.855847	0.953452	0.655866
			TF		-1.3496	-1.17735	-1.36277	1.1463	-1.00976	-1.15749		1	0.740961	0.849363	0.733797
Complement Signaling			C1QC		1.03955	-1.43025	-1.47496	-1.48682	-1.5333	-1.03126		1	1.03955	0.699178	0.677983
			C3		1.0131	-1.24204	-1.56672	-1.25832	-1.58725	-1.26141		1	1.0131	0.805127	0.638277
			C9		-1.14707	-1.41447	-1.50425	-1.23311	-1.31138	-1.06348		1	0.871785	0.706979	0.664782
			C7		-1.13567	-1.37788	-1.14744	-1.21328	-1.01037	1.20083		1	1.21328	1.01037	1.06834
IL4 signaling			FCER2		-1.20162	-1.30146	-1.39181	-1.08309	-1.15828	-1.06942		1	1.08309	1.15828	0.901354
			B2M		-1.12183	1.08713	-1.44435	1.21958	-1.28749	-1.57019		1	-0.969062	1.28749	-1.08713
			HLA-DMA		-1.39167	-1.67783	-1.94256	-1.20563	-1.39585	-1.15778		1	1.20563	1.39585	0.866318
			HLA-DQB1		-1.04962	1.02255	-1.31543	1.07329	-1.25325	-1.3451		1	-0.974213	1.25325	-1.02255
			IL4R		1.32333	1.39125	1.22116	1.05132	-1.08367	-1.13929		1	1.05132	0.92279	0.794452
CD40 Signaling			FCER2		-1.20162	-1.30146	-1.39181	-1.08309	-1.15828	-1.06942		1	1.08309	1.15828	0.901354
			STAT3		-1.16843	-1.04882	-1.5247	1.11405	-1.30491	-1.45373		1	0.89763	1.30491	-0.953452
			TRAF3		1.4853	1.33129	1.2376	-1.11569	-1.20015	-1.0757		1	0.896307	0.833232	-0.751154
			TRAF5		-2.41403	-3.1691	-3.40939	-1.31279	-1.41232	-1.07582		1	1.31279	1.41232	0.543816
IL10 signaling			BLVRA		1.27108	1.48982	1.23195	1.17209	-1.03177	-1.20932		1	1.17209	0.969208	0.922116
			IL4R		1.32333	1.39125	1.22116	1.05132	-1.08367	-1.13929		1	1.05132	0.92279	0.794452
			STAT3		-1.16843	-1.04882	-1.5247	1.11405	-1.30491	-1.45373		1	0.89763	1.30491	-0.953452

## Sheet: Expt2 with Expt1
	Immunising Infections							Challenge Infection
Gene Symbol	Differential expression (fold change)a							Differential expression (fold change)a
	PI_I1	PI_I2	PI_I3	I1_I2	I1_I3	I2_I3		PI_C1	PI_C2	PI_C3	C1_C2	C1_C3	C2_C3
ALB	1.00878	-1.45511	-1.26826	-1.46788	-1.2794	1.14732		-1.22834	-1.26758	-1.5165	-1.03195	-1.23459	-1.19637
ALB	-1.02679	1.23395	1.15369	1.26701	1.1846	-1.06957		-1.14645	1.02105	1.15143	1.17058	1.32006	1.12769
ALDOA	-1.09597	1.07349	1.05272	1.17651	1.15375	-1.01973		1.07481	-1.24593	-1.11318	-1.33914	-1.19647	1.11925
AMBP	-1.15192	-1.64431	-1.73892	-1.42745	-1.50959	-1.05754		-1.41407	-1.55	-1.24069	-1.09613	1.13975	1.24931
APOE	-1.11433	-1.22481	-1.19813	-1.09914	-1.0752	1.02227		-1.01225	-1.18491	-1.35671	-1.17057	-1.34029	-1.14499
ATP2B4	1.02815	1.15066	1.14775	1.11916	1.11632	-1.00254		1.10648	1.15385	1.36508	1.04281	1.23371	1.18306
ATP2B4	-1.25049	1.03096	1.10869	1.28921	1.38641	1.07539		-1.06366	-1.13575	1.18359	-1.06778	1.25894	1.34427
ATP2C1	1.07384	-1.23068	-1.21732	-1.32156	-1.30721	1.01098		-1.19154	-1.18907	-1.47579	1.00207	-1.23856	-1.24112
B2M	1.04917	-1.31424	-1.03539	-1.37886	-1.0863	1.26932		-1.12183	1.08713	-1.44435	1.21958	-1.28749	-1.57019
BCR	-1.42523	-1.39037	-1.34721	1.02508	1.05792	1.03204		-1.22495	-1.32639	-1.32792	-1.08281	-1.08406	-1.00115
CD151	-1.06125	-1.1803	-1.30408	-1.11219	-1.22882	-1.10487		-1.16039	-1.40885	-1.23935	-1.21412	-1.06805	1.13677
CD47	-1.25228	-1.33459	-1.77236	-1.06574	-1.41531	-1.32801		-1.23	-1.32	-1.28	-1.07	-1.04	1.04
CD81	-1.03109	-1.16474	-1.17323	-1.12962	-1.13786	-1.00729		-1.1362	-1.26185	-1.57598	-1.11059	-1.38707	-1.24895
CDO1	1.19035	-1.86259	-1.38009	-2.21713	-1.64279	1.34961		-1.55468	-1.51479	-2.17433	1.02633	-1.39857	-1.4354
CNIH	1.26119	-1.14022	1.07085	-1.43803	-1.17774	1.221		-1.22899	1.02506	-1.33824	1.25978	-1.08889	-1.37177
CYFIP2	-1.04014	-1.36498	-1.16236	-1.31231	-1.11751	1.17432		-1.0775	1.00026	-1.39689	1.07778	-1.29641	-1.39724
CYP2J2	-1.00216	-1.02252	-1.17551	-1.02032	-1.17298	-1.14962		-1.30317	-1.36473	1.00823	-1.04724	1.3139	1.37596
DUT	-1.09243	-1.2089	-1.12352	-1.10662	-1.02846	1.07599		-1.11851	-1.10385	-1.33488	1.01328	-1.19345	-1.2093
EWSR1	1.09459	-1.16366	1.01297	-1.27373	-1.08057	1.17876		1.03822	1.07816	-1.2248	1.03847	-1.2716	-1.32052
FBLIM1	1.05908	-1.3225	-1.2864	-1.40064	-1.3624	1.02806		-1.1436	1.08327	-1.22239	1.23883	-1.06889	-1.32417
FCER2	-1.05108	-1.28373	-1.33567	-1.22134	-1.27076	-1.04046		-1.20162	-1.30146	-1.39181	-1.08309	-1.15828	-1.06942
FCGRT	1.06058	-1.14514	-1.15987	-1.21451	-1.23014	-1.01286		-1.16601	-1.13407	-1.36761	1.02817	-1.1729	-1.20594
HLA-DMA	-1.15946	-1.86664	-1.93616	-1.60993	-1.66988	-1.03724		-1.39167	-1.67783	-1.94256	-1.20563	-1.39585	-1.15778
HPX	-1.28824	-1.77959	-2.01044	-1.38141	-1.56061	-1.12972		-1.48125	-1.59501	-1.64004	-1.0768	-1.10719	-1.02823
HSPB1	-1.09325	1.07346	1.04901	1.17355	1.14683	-1.0233		1.03839	1.09024	1.34506	1.04993	1.29533	1.23372
NR1H2	1.0333	-1.32993	-1.29527	-1.37421	-1.3384	1.02675		-1.59269	-1.46718	-1.67159	1.08555	-1.04954	-1.13932
PCTP	-1.09088	-1.25229	-1.32318	-1.14796	-1.21295	-1.05661		-1.31197	-1.40989	-1.38731	-1.07464	-1.05742	1.01628
POLR3A	-1.01866	-1.42666	-1.44858	-1.40053	-1.42204	-1.01536		-1.41768	-1.48599	-1.54783	-1.04819	-1.0918	-1.04161
PROC	-1.29848	-1.19011	-1.21548	1.09107	1.06828	-1.02132		-1.37917	-1.27732	-1.27202	1.07974	1.08424	1.00416
RXRA	1.01826	-1.15606	-1.23167	-1.17718	-1.25416	-1.0654		-1.2925	-1.32677	-1.24146	-1.02651	1.04112	1.06872
SBF2	1.00373	-1.25337	-1.20736	-1.25805	-1.21186	1.03811		-1.42352	-1.36949	-1.64343	1.03945	-1.15448	-1.20003
SERBP1	1.44337	-1.2258	1.03487	-1.76928	-1.39473	1.26854		-1.06383	1.01586	-1.48366	1.0807	-1.39464	-1.50718
SERBP1	1.16413	1.05413	1.08067	-1.10435	-1.07723	1.02517		1.20047	1.25113	-1.06533	1.0422	-1.2789	-1.33287
SMPD1	1.29093	-1.04227	-1.17252	-1.34549	-1.51364	-1.12497		-1.1772	-1.46454	-1.16243	-1.24409	1.0127	1.2599
SOD2	1.02573	-1.11286	-1.06721	-1.14149	-1.09466	1.04278		-1.08479	-1.00863	-1.24431	1.07552	-1.14705	-1.23367
SPEN	1.07646	-1.15146	-1.19759	-1.2395	-1.28916	-1.04006		-1.15385	-1.25551	-1.35731	-1.08811	-1.17633	-1.08108
SPTAN1	-1.00077	1.18531	1.26052	1.18622	1.26149	1.06345		1.03704	1.04355	1.32811	1.00628	1.28068	1.27269
STAT3	1.00896	-1.29478	-1.08994	-1.30638	-1.09971	1.18793		-1.16843	-1.04882	-1.5247	1.11405	-1.30491	-1.45373
TCF4	-1.21177	-1.35506	-1.19493	-1.11825	1.01409	1.13401		1.41751	1.27067	1.44213	-1.11556	1.01737	1.13494
TRAF5	1.02638	-2.21027	-2.43172	-2.26859	-2.49587	-1.10019		-2.41403	-3.1691	-3.40939	-1.31279	-1.41232	-1.07582
UMPS	-1.16195	1.45317	1.30607	1.6885	1.51759	-1.11262		1.37461	1.42368	1.47033	1.03569	1.06963	1.03277
USE1	-1.12615	-1.17659	-1.31472	-1.04479	-1.16745	-1.1174		-1.14276	-1.4251	1.01288	-1.24707	1.15748	1.44345
VNN1	-1.22418	-1.4923	-1.381	-1.21902	-1.1281	1.08059		-1.15149	-1.49878	-1.18537	-1.30161	-1.02943	1.2644

## Sheet: additional file 2
Additional file 3 Modulation of immune gene expression during challenge infection
Gene name	Gene description	RefSeq	BLAST E Value		Differential expression (fold change)a
					PI_C1	PI_C2	PI_C3	C1_C2	C1_C3	C2_C3
AFAP1L2	actin filament associated protein 1-like 2	NM_001076375	0		1.08861	-1.24973	1.01672	-1.36047	-1.07071	1.27062
AHSG	alpha-2-HS-glycoprotein	NM_001622	8x10-24		-1.3733	-1.55803	-1.27849	-1.13451	1.07416	1.21864
ALB	albumin	NM_000477	6x10-78		-1.22834	-1.26758	-1.5165	-1.03195	-1.23459	-1.19637
ALB	albumin	NM_000477	2x10-38		-1.14645	1.02105	1.15143	1.17058	1.32006	1.12769
ALB	albumin	NM_000477	2x10-38		-1.17063	-1.3309	1.02738	-1.13691	1.20268	1.36734
ALDOA	aldolase A, fructose-bisphosphate	NM_001101915	4x10-85		1.07481	-1.24593	-1.11318	-1.33914	-1.19647	1.11925
AMBP	alpha-1-microglobulin/bikunin precursor	NM_001633	1x10-82		-1.41407	-1.55	-1.24069	-1.09613	1.13975	1.24931
AP2M1	adaptor-related protein complex 2, mu 1 subunit	NM_001025205	2x10-53		-1.40686	-1.63265	-1.2332	-1.16049	1.14082	1.32392
AP3D1	adaptor-related protein complex 3, delta 1 subunit	NM_001077523	1x10-122		-1.34198	-1.37007	-1.33094	-1.02093	1.0083	1.0294
APOE	apolipoprotein E	NM_000041	1x10-92		-1.01225	-1.18491	-1.35671	-1.17057	-1.34029	-1.14499
ARFGAP1	ADP-ribosylation factor GTPase activating protein 1	NM_175609	1x10-123		1.13977	-1.16826	-1.33444	-1.33156	-1.52097	-1.14224
ATG12	rATG12 autophagy related 12 homolog	NM_004707	1x10-119		1.00197	1.20178	-1.19814	1.19941	-1.20051	-1.43991
ATP2B4	ATPase, Ca++ transporting, plasma membrane 4	NM_001001396	1x10-124		1.10648	1.15385	1.36508	1.04281	1.23371	1.18306
ATP2B4	ATPase, Ca++ transporting, plasma membrane 4	NM_001001396	2x10-22		-1.06366	-1.13575	1.18359	-1.06778	1.25894	1.34427
ATP2C1	ATPase, Ca++ transporting, type 2C	NM_014382	1x10-122		-1.19154	-1.18907	-1.47579	1.00207	-1.23856	-1.24112
B2M	beta-2-microglobulin	NM_004048	7x10-23		-1.12183	1.08713	-1.44435	1.21958	-1.28749	-1.57019
BAD	BCL2-antagonist of cell death	NM_004322	1x10-92		-1.13292	-1.38571	-1.2093	-1.22313	-1.06742	1.14587
BCR	breakpoint cluster region	NM_004327	1x10-39		-1.22495	-1.32639	-1.32792	-1.08281	-1.08406	-1.00115
BLVRA	biliverdin reductase A	NM_000712	0		1.27108	1.48982	1.23195	1.17209	-1.03177	-1.20932
C3	complement component 3	NM_000064	2x10-88		1.0131	-1.24204	-1.56672	-1.25832	-1.58725	-1.26141
C9	complement component 9	NM_001737	2x10-57		-1.14707	-1.41447	-1.50425	-1.23311	-1.31138	-1.06348
CAMLG	calcium modulating ligand	NM_001745	1x10-136		1.32779	1.21207	1.25602	-1.09548	-1.05714	1.03627
CCL20	chemokine (C-C motif) ligand 20	NM_004591	2x10-26		1.21599	-1.09589	-1.0731	-1.3326	-1.30487	1.02125
CD151	CD151 molecule	NM_001039490	1x10-136		-1.16039	-1.40885	-1.23935	-1.21412	-1.06805	1.13677
CD151	CD151 molecule	NM_001039490	1x10-134		-1.11566	-1.3794	-1.38662	-1.2364	-1.24287	-1.00523
CD2	CD2 molecule	NM_001767	1.x10-124		-1.22025	-1.26146	-1.31488	-1.03377	-1.07755	-1.04234
CD247	CD247 molecule	NM_198053	3x10-83		-1.24447	-1.30556	-1.17866	-1.04909	1.05583	1.10766
CD47	CD47 molecule	NM_198793	6x10-68		-1.168	1.06912	-1.28575	1.24873	-1.10081	-1.37462
CD47	CD47 molecule	NM_198793	1x10-58		-1.23	-1.32	-1.28	-1.07	-1.04	1.04
CD5	CD5 molecule	NM_014207	1x10-105		1.36278	-1.25802	1.3867	-1.71441	1.01755	1.74449
CD81	CD81 molecule	NM_004356	1x10-104		-1.1362	-1.26185	-1.57598	-1.11059	-1.38707	-1.24895
CDO1	cysteine dioxygenase, type I	NM_001801	0		-1.55468	-1.51479	-2.17433	1.02633	-1.39857	-1.4354
CFHR1	complement factor H-related 1	NM_002113	1x10-24		-1.30045	-1.40889	-1.41925	-1.08339	-1.09135	-1.00735
CHCHD2	coiled-coil-helix-coiled-coil-helix domain containing 2	NM_016139	1x10-116		-1.56302	-1.43995	-1.49763	1.08547	1.04367	-1.04006
CHD4	chromodomain helicase DNA binding protein 4	NM_001273	0		1.22114	1.30936	1.04736	1.07225	-1.16593	-1.25016
CIDEB	cell death-inducing DFFA-like effector b	NM_014430	1x10-110		1.43854	1.54739	1.34405	1.07567	-1.0703	-1.15129
CNIH	cornichon homolog	NM_005776	0		-1.22899	1.02506	-1.33824	1.25978	-1.08889	-1.37177
CXCL12	chemokine (C-X-C motif) ligand 12	NM_199168	2x10-97		-1.31664	-1.5602	-1.46718	-1.18499	-1.11434	1.06341
CYFIP2	cytoplasmic FMR1 interacting protein 2	NM_001037333	1x10-110		-1.0775	1.00026	-1.39689	1.07778	-1.29641	-1.39724
CYP2J2	cytochrome P450, family 2, subfamily J, polypeptide 2	NM_000775	1x10-148		-1.30317	-1.36473	1.00823	-1.04724	1.3139	1.37596
DDX41	DEAD (Asp-Glu-Ala-Asp) box polypeptide 41	NM_016222	0		-1.56606	-1.65875	-1.65334	-1.05918	-1.05573	1.00327
DLGAP4	discs, large (Drosophila) homolog-associated protein 4	NM_001042486	6x10-94		-1.03594	-1.27144	1.11579	-1.22734	1.15588	1.41866
DLGAP4	discs, large (Drosophila) homolog-associated protein 4	NM_001042486	7x10-98		-1.31358	-1.02593	-1.2471	1.28038	1.05331	-1.21557
DUT	deoxyuridine triphosphatase	NM_001948	1x10-117		-1.11851	-1.10385	-1.33488	1.01328	-1.19345	-1.2093
EFNB1	ephrin-B1	NM_004429	1x10-137		1.09622	-1.13765	1.14471	-1.24712	1.04423	1.30228
ENO1	Entrez geneid 2023	NM_001428	0		1.12225	-1.24725	-1.25445	-1.39972	-1.40781	-1.00578
EWSR1	Ewing sarcoma breakpoint region 1	NM_005243	0		1.03822	1.07816	-1.2248	1.03847	-1.2716	-1.32052
FBLIM1	filamin binding LIM protein 1	NM_017556	0		-1.1436	1.08327	-1.22239	1.23883	-1.06889	-1.32417
FCER2	Fc fragment of IgE, low affinity II, receptor for (CD23)	XM_592551	1x10-47		-1.20162	-1.30146	-1.39181	-1.08309	-1.15828	-1.06942
FCGRT	Fc fragment of IgG, receptor, transporter, alpha	NM_004107	3x10-90		-1.16601	-1.13407	-1.36761	1.02817	-1.1729	-1.20594
GANAB	glucosidase, alpha; neutral AB	XM_591861	3x10-40		1.20281	1.27517	1.33593	1.06015	1.11067	1.04765
GHR	growth hormone receptor	NM_000163	1x10-120		1.10094	1.38067	-1.05018	1.25408	-1.15619	-1.44996
GLUD1	glutamate dehydrogenase 1	NM_005271	0		1.03735	1.04876	1.31952	1.01101	1.27202	1.25817
GPT2	glutamic pyruvate transaminase	NM_133443	1x10-134		-1.26682	-1.33543	-1.3776	-1.05416	-1.08745	-1.03158
GPX1	glutathione peroxidase 1	NM_174076	1x10-140		-1.6933	1.04753	1.17579	1.77378	1.99097	1.12244
GULO	L-gulono-gamma-lactone oxidase	NM_001034043	0		-1.33555	1.09171	-1.54271	1.45803	-1.15512	-1.6842
HEBP1	heme binding protein 1	NM_015987	1x10-132		-1.12185	-1.51754	-1.16619	-1.35271	-1.03952	1.30128
HLA-DMA	major histocompatibility complex, class II, DM alpha	NM_006120	9x10-23		-1.39167	-1.67783	-1.94256	-1.20563	-1.39585	-1.15778
HLA-DQB1	major histocompatibility complex, class II, DQ beta 1	NM_002123	0		-1.04962	1.02255	-1.31543	1.07329	-1.25325	-1.3451
HNRNPH1	heterogeneous nuclear ribonucleoprotein H1	NM_005520	0		1.0262	1.23394	-1.16715	1.20244	-1.19773	-1.44019
HP	haptoglobin	NM_005143	1x10-36		-1.19825	-1.30214	-1.13608	-1.0867	1.05472	1.14617
HPX	hemopexin	NM_000613	1x10-119		-1.48125	-1.59501	-1.64004	-1.0768	-1.10719	-1.02823
HSD11B1	hydroxysteroid (11-beta) dehydrogenase 1	NM_005525	1x10-125		-1.02814	1.23634	1.34818	1.27113	1.38613	1.09047
HSPB1	heat shock 27kDa protein 1	NM_001540	5x10-63		1.03839	1.09024	1.34506	1.04993	1.29533	1.23372
HSPB8	heat shock 22kDa protein 8	NM_014365	0		-1.25877	-1.48063	-1.50337	-1.17626	-1.19432	-1.01536
ICOS	inducible T-cell co-stimulator	NM_012092	1x10-126		-1.08133	1.22192	-1.09077	1.32131	-1.00873	-1.33284
IFNAR2	interferon (alpha, beta and omega) receptor 2	NM_174553	0		-1.15479	-1.13107	-1.37017	1.02097	-1.18651	-1.21139
IL4R	interleukin 4 receptor	NM_001075142	0		1.32333	1.39125	1.22116	1.05132	-1.08367	-1.13929
KLF2	Kruppel-like factor 2	NM_016270	2x10-77		1.3094	1.42534	1.2186	1.08854	-1.07451	-1.16965
LGALS3	lectin, galactoside-binding, soluble, 3	NM_002306	1x10-119		1.11077	-1.20886	-1.19927	-1.34277	-1.33211	1.008
LOC520939	Kruppel-like factor 2	NM_016270	2x10-77		1.3094	1.42534	1.2186	1.08854	-1.07451	-1.16965
MAT2A	methionine adenosyltransferase II, alpha	NM_005911	0		-1.09807	1.08012	-1.3143	1.18605	-1.19692	-1.4196
MSN	moesin	NM_002444	1x10-26		-1.19126	-1.30933	-1.46954	-1.09912	-1.23361	-1.12236
NAPA	N-ethylmaleimide-sensitive factor attachment protein, alpha	NM_003827	0		1.29059	-1.11009	-1.32056	-1.43267	-1.7043	-1.1896
NCF4	neutrophil cytosolic factor 4, 40kDa	NM_000631	1x10-155		1.07325	1.12912	-1.37797	1.05206	-1.4789	-1.55589
NFE2L1	nuclear factor (erythroid-derived 2)-like 1	NM_003204	4x10-77		1.20413	-1.07548	1.27936	-1.29503	1.06247	1.37593
NR1H2	nuclear receptor subfamily 1, group H, member 2	NM_007121	1x10-128		-1.59269	-1.46718	-1.67159	1.08555	-1.04954	-1.13932
PCTP	phosphatidylcholine transfer protein	NM_021213	1x10-50		-1.31197	-1.40989	-1.38731	-1.07464	-1.05742	1.01628
PDGFRL	platelet-derived growth factor receptor-like	NM_006207	3x10-87		-1.66564	-1.86063	-1.5213	-1.11707	1.09488	1.22306
PGRMC2	progesterone receptor membrane component 2	NM_006320	2x10-80		-1.30367	1.11409	1.0721	1.4524	1.39765	-1.03917
PHB2	prohibitin 2	NM_007273	0		-1.37425	-1.45065	-1.25446	-1.05559	1.09549	1.1564
PIGK	phosphatidylinositol glycan anchor biosynthesis, class K	NM_005482	0		1.44669	1.26727	1.46256	-1.14158	1.01097	1.1541
POLR3A	Polymerase (RNA) III (DNA directed) polypeptide A	NM_001083750	1x10-167		-1.41768	-1.48599	-1.54783	-1.04819	-1.0918	-1.04161
PRDX5	peroxiredoxin 5	NM_012094	2x10-99		1.07794	-1.278	-1.4377	-1.37761	-1.54976	-1.12496
PROC	protein C (inactivator of coagulation factors Va and VIIIa)	NM_000312	3x10-45		-1.37917	-1.27732	-1.27202	1.07974	1.08424	1.00416
PRODH	proline dehydrogenase (oxidase) 1	NM_016335	0		1.43852	1.55178	1.38345	1.07874	-1.0398	-1.12167
RIPK1	receptor (TNFRSF)-interacting serine-threonine kinase 1	NM_003804	1x10-89		1.14733	-1.02227	-1.14818	-1.17287	-1.31734	-1.12317
RXRA	retinoid X receptor, alpha	NM_002957	9x10-33		-1.2925	-1.32677	-1.24146	-1.02651	1.04112	1.06872
RXRB	retinoid X receptor, beta	NM_021976	1x10-32		-1.16305	-1.3607	-1.40028	-1.16994	-1.20397	-1.02909
S1PR4	endothelial differentiation, lysophosphatidic acid G-protein-coupled receptor, 6	NM_003775	1x10-165		1.01356	-1.1105	1.30496	-1.12556	1.2875	1.44915
SBF2	SET binding factor 2	NM_030962	1x10-48		-1.42352	-1.36949	-1.64343	1.03945	-1.15448	-1.20003
SELS	selenoprotein S	NM_203472	8x10-51		1.54305	1.74188	1.74742	1.12886	1.13244	1.00318
SERBP1	SERPINE1 mRNA binding protein 1	NM_001018067	8x10-84		-1.06383	1.01586	-1.48366	1.0807	-1.39464	-1.50718
SERBP1	SERPINE1 mRNA binding protein 1	NM_001018067	0		1.20047	1.25113	-1.06533	1.0422	-1.2789	-1.33287
SERPINA3	serpin peptidase inhibitor	NM_001085	2x10-38		-1.02876	1.08484	1.39738	1.11604	1.43757	1.2881
SERPINA3	serpin peptidase inhibitor	NM_001085	6x10-23		-1.3533	-1.19887	-1.26834	1.12881	1.06699	-1.05794
SGK1	serum/glucocorticoid regulated kinase 1	NM_005627	3x10-54		-1.18197	-1.35444	-1.19231	-1.14592	-1.00874	1.13598
SLAMF7	SLAM family member 7	NM_021181	2x10-63		1.20382	1.14623	1.37768	-1.05024	1.14443	1.20193
SMPD1	sphingomyelin phosphodiesterase 1	NM_001075187	9x10-83		-1.1772	-1.46454	-1.16243	-1.24409	1.0127	1.2599
SOD2	superoxide dismutase 2	NM_001024465	0		-1.08479	-1.00863	-1.24431	1.07552	-1.14705	-1.23367
SPEN	spen homolog, transcriptional regulator (Drosophila)	NM_015001	1x10-95		-1.15385	-1.25551	-1.35731	-1.08811	-1.17633	-1.08108
SPTAN1	spectrin, alpha, non-erythrocytic 1	NM_003127	0		1.03704	1.04355	1.32811	1.00628	1.28068	1.27269
SRF	serum response factor	NM_003131	0		-1.08447	1.23979	1.14841	1.34451	1.24541	-1.07957
STAT1	signal transducer and activator of transcription 1, 91kDa	NM_139266	1x10-165		-1.15839	1.03443	-1.41952	1.19827	-1.22542	-1.46839
STAT3	signal transducer and activator of transcription 3	NM_001012671	5x10-94		-1.16843	-1.04882	-1.5247	1.11405	-1.30491	-1.45373
TACC3	transforming, acidic coiled-coil containing protein 3	NM_006342	2x10-22		-1.0515	-1.22029	-1.36498	-1.16052	-1.29813	-1.11858
TCF4	transcription factor 4	NM_003199	1x10-130		1.41751	1.27067	1.44213	-1.11556	1.01737	1.13494
TDO2	tryptophan 2,3-dioxygenase	NM_005651	1x10-107		-1.1397	-1.3913	-1.22908	-1.22076	-1.07842	1.13198
TF	transferrin	NM_001063	1x10-24		-1.3496	-1.17735	-1.36277	1.1463	-1.00976	-1.15749
TIAM1	T-cell lymphoma invasion and metastasis 1	NM_003253	0		-1.1214	-1.21037	-1.34365	-1.07934	-1.1982	-1.11011
TLR6	toll-like receptor 6	NM_006068	3x10-84		-1.26035	-1.29496	-1.44858	-1.02746	-1.14935	-1.11863
TNFRSF4	tumor necrosis factor receptor superfamily, member 4	NM_003327	1x10-21		-1.04766	-1.35371	-1.17185	-1.29212	-1.11854	1.15519
TRAF3	TNF receptor-associated factor 3	NM_003300	0		1.4853	1.33129	1.2376	-1.11569	-1.20015	-1.0757
TRAF5	TNF receptor-associated factor 5	NM_145759	0		-2.41403	-3.1691	-3.40939	-1.31279	-1.41232	-1.07582
TTC3	tetratricopeptide repeat domain 3	NM_001001894	7x10-69		-1.19162	-1.35487	-1.10067	-1.13699	1.08263	1.23095
UBB	ubiquitin B	NM_018955	0		-1.20848	-1.15936	-1.37833	1.04237	-1.14054	-1.18887
UMPS	Entrez geneid 7372	NM_000373	1x10-114		1.37461	1.42368	1.47033	1.03569	1.06963	1.03277
UQCRC2	ubiquinol-cytochrome c reductase core protein II	NM_003366	0		-1.10466	1.00739	-1.33652	1.11283	-1.20989	-1.3464
USE1	unconventional SNARE in the ER 1 homolog	NM_018467	3x10-78		-1.14276	-1.4251	1.01288	-1.24707	1.15748	1.44345
VNN1	vanin 1	NM_004666	1x10-120		-1.15149	-1.49878	-1.18537	-1.30161	-1.02943	1.2644
WIPF1	Wiskott-Aldrich syndrome protein interacting protein	NM_001076923	0		1.0304	1.15993	-1.13492	1.12571	-1.16942	-1.31643
a Genes associated with Immune Function in the Ingenuity Pathways Knowledge Base where at least one comparison has a P value <0.05 (shown in bold type). Differential expression of genes in pooled samples PI_C1, PI_C2, PI_C3, C1_C2, C1_C3, C2_C3 are shown. Down regulated genes with more than a 1.3-fold decrease (-1.3) and a P value <0.05 are highlighted green. Up-regulated genes with >1.3-fold inc…
